# Supplementary material for: Whole genome sequence analysis of blood lipid levels in >66,000 individuals
Source: Nat Commun. 2022 Oct 11;13:5995. doi: 10.1038/s41467-022-33510-7 (PMC9553944; doi:10.1038/s41467-022-33510-7)
Supplement: Supplementary file 4 — Supplementary Data 1-20 [file 41467_2022_33510_MOESM4_ESM.xlsx]

## Sheet: Supplementary Data 1
TOPMed freeze 8 phenotype data distributed based on 21 cohorts. The Freeze8 lipid data is composed of 66329 samples. Samples are tabulated based on gender, ancestral groups, sequencing centers and lipid treatment (percentage of samples) for each cohort. Distribution of mean (standard deviation) for sex, unadjusted nontransformed lipid concentration of HDL-C, LDL-C, TC and TG in full sample group …
Cohort Names	No.of Samples		No.of Samples					No.of Samples							Lipid Treatment		Average Age			Average HDL Concentration (mg/dl)			Average LDL Concentration (mg/dl)			Average TC Concentration (mg/dl)			Average TG Concentration (mg/dl)			Median TG Concentration (mg/dl)	Average HDL Concentration (mg/dl)					Average LDL Concentration (mg/dl)					Average TC Concentration (mg/dl)					Average TG Concentration (mg/dl)
	Male	Female	White	Black	Hispanic	Asian	Samoan	Baylor	Broad	Illumina	Macrogen	NYGC	UW	WASHU	Untreated Samples	Treated Samples	All Samples	Male	Female	All Samples	Male	Female	All Samples	Male	Female	All Samples	Male	Female	All Samples	Male	Female	All Samples	White	Black	Hispanic	Asian	Samoan	White	Black	Hispanic	Asian	Samoan	White	Black	Hispanic	Asian	Samoan	White	Black
Amish	548	535	1083	0	0	0	0	0	1083	0	0	0	0	0	1048(96.77)	35(3.23)	50.40(16.85)	49.33(17.42)	51.49(16.19)	55.94(15.62)	51.59(12.82)	60.39(16.93)	140.4(43.27)	138.00(40.22)	142.86(46.10)	211.88(46.99)	204.29(43.13)	219.66(49.48)	77.70(48.82)	73.50(44.54)	82(52.55)	63.00(50.00)	55.94(15.62)	NA	NA	NA	NA	140.40(43.27)	NA	NA	NA	NA	211.88(46.99)	NA	NA	NA	NA	77.70(48.82)	NA
ARIC	3535	4481	6191	1825	0	0	0	7940	76	0	0	0	0	0	7735(96.49)	226(2.82)	53.93(5.77)	54.29(5.76)	53.64(5.76)	51.66(17.12)	44.17(13.71)	57.57(17.24)	136.61(38.54)	138.92(36.31)	134.81(40.11)	213.96(41.47)	210.14(39.07)	216.97(43.04)	131.76(95.10)	142.33(108.95)	123.43(81.61)	109.00(78.00)	50.80(16.83)	54.60(17.77)	NA	NA	NA	136.34(37.17)	137.54(42.83)	NA	NA	NA	213.71(40.22)	214.81(45.47)	NA	NA	NA	136.16(95.1)	116.83(93.62)
BioMe	3968	5880	2675	2662	4300	211	0	7149	0	0	0	0	0	2699	7527(76.43)	2321(23.57)	52.81(13.15)	54.26(13.14)	51.83(13.07)	53.79(18.23)	47.14(16.02)	58.23(18.26)	103.06(35.53)	98.50(35.77)	106.08(35.04)	182.54(44.45)	173.09(45.6)	188.91(42.5)	130.97(84.43)	139.76(90.53)	125.06(79.53)	109.00(87.00)	57.40(20.27)	56.21(18.47)	49.72(15.73)	58.97(17.97)	NA	99.06(33.6)	104.71(36.47)	104.88(36.15)	96.49(29.51)	NA	179.28(43.16)	183.29(42.99)	184.28(46.31)	178.82(37.50)	NA	115.74(73.88)	116.56(73.74)
CARDIA	1319	1737	1687	1369	0	0	0	3056	0	0	0	0	0	0	0(0.00)	0(0.00)	25.04(3.56)	25.00(3.50)	25.08(3.61)	53.22(12.94)	49.51(12.21)	56.04(12.77)	109.56(30.73)	111.70(31.40)	107.95(30.11)	177.21(32.87)	177.18(33.79)	177.24(32.16)	72.41(46.60)	80.46(56.07)	66.3(36.71)	62.00(38.00)	52.22(12.87)	54.45(12.93)	NA	NA	NA	108.63(29.35)	110.71(32.32)	NA	NA	NA	176.44(31.54)	178.16(34.42)	NA	NA	NA	78.22(52.89)	65.26(36.17)
CFS	254	325	256	323	0	0	0	0	0	0	0	0	579	0	488(84.28)	91(15.72)	46.68(16.53)	47.87(17.07)	45.74(16.06)	43.14(12.52)	38.21(10.49)	46.99(12.64)	99.81(32.45)	102.29(32.27)	97.92(32.51)	167.54(36.77)	168.76(36.81)	166.59(36.77)	125.85(96.89)	147.79(118.29)	108.71(71.75)	101.00(69.00)	43.29(12.75)	43.03(12.36)	NA	NA	NA	101.29(29.93)	98.68(34.25)	NA	NA	NA	172.58(35.81)	163.55(37.08)	NA	NA	NA	147.61(124.73)	108.61(62.10)
CHS	1444	2012	2767	689	0	0	0	3456	0	0	0	0	0	0	3261(94.36)	192(5.56)	72.63(5.38)	72.94(5.52)	72.4(5.27)	54.46(15.79)	47.68(12.56)	59.31(16.09)	130.41(35.53)	123.82(32.36)	135.14(36.92)	211.82(38.98)	198.20(34.97)	221.6(38.79)	138.09(72.13)	136.71(74.41)	139.08(70.45)	120.00(72.00)	53.72(15.78)	57.42(15.53)	NA	NA	NA	130.54(35.37)	129.89(36.17)	NA	NA	NA	212.16(38.94)	210.46(39.13)	NA	NA	NA	143.14(72.88)	117.79(65.26)
DHS	157	208	0	365	0	0	0	0	365	0	0	0	0	0	176(48.22)	189(51.78)	59.59(8.86)	59.91(8.63)	59.36(9.04)	48.64(13.78)	44.43(10.42)	51.82(15.11)	106.42(34.35)	101.55(36.19)	110.11(32.48)	179.95(41.98)	171.16(43.1)	186.58(39.96)	124.83(84.48)	125.22(87.54)	124.53(82.30)	101.00(72.00)	NA	48.64(13.78)	NA	NA	NA	NA	106.42(34.35)	NA	NA	NA	NA	179.95(41.98)	NA	NA	NA	NA	124.83(84.48)
FHS	1839	2153	3992	0	0	0	0	0	3992	0	0	0	0	0	3819(95.67)	158(3.96)	40.31(10.87)	40.44(10.77)	40.2(10.95)	53.47(16.17)	46.02(12.85)	59.84(16.01)	120.74(35.01)	128.51(35.28)	114.14(33.4)	198.06(38.94)	200.64(38.96)	195.85(38.8)	125.52(122.13)	141.17(132.43)	112.14(110.88)	89.00(82.00)	53.47(16.17)	NA	NA	NA	NA	120.74(35.01)	NA	NA	NA	NA	198.06(38.94)	NA	NA	NA	NA	125.52(122.13)	NA
GeneSTAR	718	1039	978	779	0	0	0	0	103	264	1390	0	0	0	1627(92.60)	129(7.34)	41.48(11.39)	40.53(10.89)	42.13(11.69)	52.39(15.15)	46.41(13.97)	56.51(14.55)	127.28(39.7)	127.45(36.91)	127.16(41.49)	204.24(44.14)	201.27(41.49)	206.29(45.79)	124.68(85.99)	140.88(105.83)	113.48(66.84)	103.00(78.00)	51.25(14.77)	53.82(15.50)	NA	NA	NA	129.10(38.45)	125.00(41.1)	NA	NA	NA	207.88(42.4)	199.67(45.86)	NA	NA	NA	139.42(94.62)	106.17(69.51)
GENOA	318	728	0	1046	0	0	0	0	74	0	0	0	972	0	994(95.03)	52(4.97)	56.18(10.94)	57.14(10.43)	55.76(11.14)	55.17(18.09)	49.69(18.28)	57.57(17.49)	120.64(42.06)	121.86(43.24)	120.10(41.55)	203.78(45.82)	200.35(48.43)	205.27(44.58)	145.84(97.57)	148.97(129.44)	144.47(79.82)	125.00(74.75)	NA	55.17(18.09)	NA	NA	NA	NA	120.64(42.06)	NA	NA	NA	NA	203.78(45.82)	NA	NA	NA	NA	145.84(97.57)
GenSalt	936	836	0	0	0	1772	0	1772	0	0	0	0	0	0	3(0.17)	14(0.79)	39.26(8.91)	39.77(8.96)	38.68(8.82)	51.12(11.31)	50.00(11.94)	52.38(10.42)	95.94(27.19)	95.98(26.66)	95.89(27.79)	171.59(33.45)	172.59(33.14)	170.47(33.78)	123.83(78.89)	134.93(87.53)	111.39(65.79)	100.10(72.9)	NA	NA	NA	51.12(11.31)	NA	NA	NA	NA	95.94(27.19)	NA	NA	NA	NA	171.59(33.45)	NA	NA	NA
GOLDN	441	485	926	0	0	0	0	0	0	0	0	0	926	0	0(0.00)	0(0.00)	47.52(16.17)	48.1(16.32)	46.99(16.04)	46.86(13.11)	41.01(9.53)	52.17(13.66)	121.04(30.96)	123.05(30.07)	119.23(31.67)	188.84(38.29)	187.39(36.83)	190.17(39.57)	135.50(95.17)	147.55(105.91)	124.55(82.84)	109.00(97.75)	46.86(13.11)	NA	NA	NA	NA	121.04(30.96)	NA	NA	NA	NA	188.84(38.29)	NA	NA	NA	NA	135.50(95.17)	NA
HCHS_SOL	3217	4497	0	0	7714	0	0	7714	0	0	0	0	0	0	6576(85.25)	1020(13.22)	46.61(13.96)	46.02(14.21)	47.03(13.76)	49.24(13.25)	45.01(12.27)	52.28(13.09)	122.76(37.29)	122.00(37.27)	123.29(37.29)	199.00(44.53)	197.00(45.61)	200.44(43.69)	136.71(118.97)	153.60(157.50)	124.63(78.66)	113.00(86.00)	NA	NA	49.24(13.25)	NA	NA	NA	NA	122.76(37.29)	NA	NA	NA	NA	199.00(44.53)	NA	NA	NA	NA
HyperGEN	683	1170	0	1853	0	0	0	0	0	0	0	0	1853	0	1761(95.04)	90(4.86)	46.87(12.81)	46.56(12.50)	47.04(12.99)	53.51(15.37)	48.94(14.48)	56.19(15.25)	119.68(37.43)	120.74(37.91)	119.06(37.14)	194.65(40.94)	193.11(41.6)	195.55(40.55)	110.62(106.6)	123.22(146.06)	103.27(73.55)	91.00(62.00)	NA	53.51(15.37)	NA	NA	NA	NA	119.68(37.43)	NA	NA	NA	NA	194.65(40.94)	NA	NA	NA	NA	110.62(106.60)
JHS	1064	1783	0	2847	0	0	0	0	0	0	0	0	2847	0	1949(68.46)	320(11.24)	54.43(12.96)	53.66(12.98)	54.88(12.93)	51.27(14.48)	45.83(12.79)	54.51(14.46)	125.75(36.84)	127.95(37.35)	124.45(36.49)	198.04(40.34)	196.76(41.15)	198.81(39.84)	107.38(84.00)	118.62(102.79)	100.68(69.63)	89.00(64.00)	NA	51.27(14.48)	NA	NA	NA	NA	125.75(36.84)	NA	NA	NA	NA	198.04(40.34)	NA	NA	NA	NA	107.38(84.00)
MESA	2500	2790	1835	1836	1019	600	0	0	5290	0	0	0	0	0	4386(82.91)	900(17.01)	60.62(9.71)	60.52(9.80)	60.72(9.63)	51.26(14.70)	45.21(11.38)	56.69(15.21)	117.78(31.56)	116.82(31.16)	118.64(31.9)	194.24(35.45)	187.99(34.34)	199.85(35.49)	127.44(81.16)	132.97(86.47)	122.48(75.76)	108.00(81.00)	52.56(15.77)	52.63(14.63)	47.80(13.37)	49.00(12.28)	NA	117.41(29.35)	117.83(34.34)	120.44(32.34)	114.24(27.15)	NA	196.28(34.13)	190.71(37.35)	198.65(36.44)	191.36(30.08)	NA	131.82(76.25)	101.63(57.46)
MGH_AF	534	149	683	0	0	0	0	0	683	0	0	0	0	0	410(60.03)	190(27.82)	55.37(10.30)	54.75(10.46)	57.58(9.42)	50.44(16.64)	47.95(14.12)	59.41(21.33)	107.42(33.69)	107.28(33.52)	107.89(34.37)	182.39(40.74)	180.25(40.31)	190.04(41.51)	127.06(92.19)	129.62(97.36)	117.89(70.15)	103.00(79.00)	50.44(16.64)	NA	NA	NA	NA	107.42(33.69)	NA	NA	NA	NA	182.39(40.74)	NA	NA	NA	NA	127.06(92.19)	NA
SAFS	237	382	0	0	619	0	0	0	0	619	0	0	0	0	524(84.65)	95(15.35)	50.10(15.26)	48.74(15.64)	50.94(14.98)	49.93(15.06)	47.19(16.04)	51.62(14.18)	109.37(32.92)	108.33(35.65)	110.00(31.19)	186.04(39.87)	186.37(43.00)	185.83(37.85)	142.39(148.43)	158.26(208.73)	132.54(92.18)	114.99(84.99)	NA	NA	49.93(15.06)	NA	NA	NA	NA	109.37(32.92)	NA	NA	NA	NA	186.04(39.87)	NA	NA	NA	NA
Samoan	466	716	0	0	0	0	1182	0	0	0	0	836	346	0	0(0.00)	0(0.00)	44.74(11.32)	45.45(11.46)	44.27(11.22)	45.11(10.71)	43.22(11.07)	46.34(10.3)	129.35(32.38)	130.34(33.67)	128.71(31.53)	198.66(36.27)	200.63(37.92)	197.38(35.12)	126.92(110.50)	145.3(121.69)	114.96(100.87)	106.00(71.00)	NA	NA	NA	NA	45.11(10.71)	NA	NA	NA	NA	129.35(32.38)	NA	NA	NA	NA	198.66(36.27)	NA	NA
THRV	969	1013	0	0	0	1982	0	1982	0	0	0	0	0	0	676(34.11)	84(4.24)	51.49(9.83)	51.54(9.83)	51.45(9.84)	47.31(14.29)	47.18(14.61)	47.42(13.99)	115.25(35.74)	114.94(35.73)	115.54(35.78)	187.77(39.27)	187.42(38.63)	188.11(39.88)	132.98(101.83)	132.21(87.03)	133.71(114.34)	110.00(82.70)	NA	NA	NA	47.31(14.29)	NA	NA	NA	NA	115.25(35.74)	NA	NA	NA	NA	187.77(39.27)	NA	NA	NA
WHI	0	8263	6429	1389	291	154	0	0	8263	0	0	0	0	0	7499(90.75)	763(9.23)	66.84(6.81)	NA	66.84(6.81)	55.38(15.03)	NA	55.38(15.03)	145.96(37.63)	NA	145.96(37.63)	230.45(40.57)	NA	230.45(40.57)	147.85(82.54)	NA	147.85(82.54)	129.00(87.00)	55.24(15.08)	56.06(14.74)	52.13(13.83)	61.01(15.99)	NA	145.63(36.81)	149.73(40.87)	142.55(37.24)	129.74(33.4)	NA	231.23(39.39)	228.32(44.24)	227.43(47.84)	223.39(37.84)	NA	154.55(81.57)	113.52(59.00)
All Sample	25147	41182	29502	16983	13943	4719	1182	33069	19929	883	1390	836	7523	2699	50459	6869	52.58 (15.00)	50.68 (14.80)	53.74 (15.00)	52.18 (15.70)	46.27 (13.60)	55.79 (15.80)	122.55 (38.60)	119.15 (37.50)	124.62 (39.10)	199.86 (44.00)	191.4 (42.30)	205.03 (44.20)	128.25 (94.70)	135.11 (111.40)	124.02 (82.50)	106.00(81.00)	53.19 (16.30)	53.83 (16.00)	49.37 (14.20)	49.95 (13.70)	45.11 (10.71)	127.79 (38.30)	121.87 (39.90)	116.97 (37.50)	107.31 (32.90)	129.35 (32.38)	206.76 (43.30)	197.13 (44.00)	194.45 (45.20)	182.91 (37.60)	198.66 (36.27)	131.49 (91.30)	109.8 (80.20)
[truncated: 3 more columns]

## Sheet: Supplementary Data 2
TOPMed Freeze 8 genotype distribution based on chromosome. Variant counts by chromosome are tabulated across MAF and MAC bins. MAF – Minor Allele Frequency; MAC – Minor Allele Count
Chromosome	Total no.of variants	Common variants (MAF > 0.05)	Low frequency variants (MAF<=0.05-MAF>=0.01)	Rare variants (MAF < 0.01 - MAC > 2.5)	Doubletons (MAC 2)	Singletons (MAC 1)
1	34783226	504950	408859	12155898	5264037	16449482
2	37658713	542754	435628	13104437	5691904	17883990
3	30820189	467783	369547	10702990	4656692	14623177
4	29785499	481110	367841	10353914	4472832	14109802
5	27882272	419263	337220	9723672	4203721	13198396
6	25904504	433590	325029	9041506	3881770	12222609
7	24886217	384383	305913	8727354	3744944	11723623
8	24032816	362251	293363	8436386	3620330	11320486
9	19470181	285986	226540	6784037	2959624	9213994
10	20842611	335353	258256	7326783	3133949	9788270
11	21369921	324784	256790	7484964	3232847	10070536
12	20476662	313535	252093	7143321	3091048	9676665
13	15269783	240796	185026	5300506	2312757	7230698
14	13656078	212216	168760	4755142	2051577	6468383
15	12702355	189079	151095	4440660	1922917	5998604
16	14425018	203039	162760	5126164	2199055	6734000
17	12286982	176824	140857	4384310	1862537	5722454
18	12049267	189049	147135	4219624	1827458	5666001
19	9341318	150792	114594	3370537	1410287	4295108
20	9685725	147240	117190	3434783	1467990	4518522
21	5646904	92509	68315	1958110	850638	2677332
22	5965688	91366	72569	2124857	901674	2775222

## Sheet: Supplementary Data 3
Significant genomic loci idented by FUMA. For each lipid, significant loci identified by SNP2GENE function is documented along with the independent significant SNPS
Lipids	No.of significant genomic locus	Chr	Start of genomic region	End of genomic region	No.of candidate SNPs in the region	Independent Significant SNPs
HDL	1	8	8716483	126411752	93	8:9326154:A:G 8:19877440:A:G 8:19912868:G:T 8:20023529:A:G 8:20033101:A:G 8:20082161:A:G 8:125472284:G:T
	2	11	60941625	116733316	20	11:61781986:A:G 11:116733316:C:T
	3	16	56330235	69155695	317	16:56631054:A:G 16:56874133:C:T 16:56874972:A:G 16:56903350:C:T 16:67649661:C:G 16:68037244:C:T 16:68086703:A:G 16:68155733:C:T 16:68178917:C:T
	4	18	49188131	50698878	62	18:49523330:A:G 18:49797911:C:T
	5	19	11216700	45587393	25	19:11218965:A:G 19:44892887:C:T 19:44931624:C:T
LDL	1	1	55045798	55073630	2	1:55045798:C:T
	2	2	20428771	44774362	59	2:20994358:A:G 2:21190205:A:G 2:21192891:A:G 2:21205417:A:G 2:43852991:A:G
	3	5	75305473	75407551	38	5:75323307:C:T
	4	8	8716483	126411752	42	8:9326154:A:G 8:125472284:G:T
	5	11	60941625	62746948	18	11:61781986:A:G
	6	19	9938555	46019618	239	19:10790764:A:G 19:10965030:A:G 19:11077488:C:T 19:11110504:A:G 19:11119292:C:T 19:11133059:C:T 19:44892887:C:T 19:44899111:C:T 19:44931624:C:T 19:45038524:A:G
	7	20	40320619	42160160	15	20:41256619:A:G
TC	1	1	24776000	63131993	50	1:25341835:C:T 1:55045798:C:T 1:62468356:A:G 1:62707613:C:T
	2	2	20428771	44774362	54	2:21190205:A:G 2:21192891:A:G 2:21205417:A:G 2:43852991:A:G
	3	5	75305473	75407551	38	5:75323307:C:T
	4	8	8716483	126411752	42	8:9326154:A:G 8:125472284:G:T
	5	11	60941625	62746948	18	11:61781986:A:G
	6	19	9938555	46019618	235	19:10790764:A:G 19:10965030:A:G 19:11077488:C:T 19:11119292:C:T 19:11133059:C:T 19:11218965:A:G 19:44892887:C:T 19:44899111:C:T 19:44931624:C:T 19:45038524:A:G
	7	20	40320619	42160160	17	20:41249229:C:T 20:41256619:A:G
TG	1	1	61639959	63380876	81	1:62435141:A:G 1:62452194:C:T 1:62468356:A:G 1:62707613:C:T
	2	2	20238321	28512317	42	2:20981005:C:T 2:27521222:A:G
	3	7	72903890	73748478	15	7:73570450:C:T 7:73633190:C:T 7:73633518:C:T
	4	8	19010545	126411752	99	8:19877440:A:G 8:19912868:G:T 8:19917379:C:T 8:19970337:C:T 8:20019722:A:C 8:20023529:A:G 8:20082161:A:G 8:125472284:G:T
	5	11	60941625	117624242	200	11:61781986:A:G 11:116651500:C:T 11:116710543:C:T 11:116721649:C:T 11:116733316:C:T 11:116737239:C:T 11:116786874:C:G 11:116818049:C:T 11:116968819:C:T 11:117020291:C:T
	6	19	18429884	44928415	34	19:19354720:A:G 19:44892887:C:T 19:44912383:G:T

## Sheet: Supplementary Data 4
TOPMed Freeze 8 variants summary. Variants which passed the significance criteria were clumped (window 250 kb, r2 0.5) and compared against MVP summary statistic and GWAS catalog. Variants were binned to three categories, Known-Position (variant previously associated), Known-Loci (variants not previously significantly associated with the corresponding lipid phenotype but within 500 kb of a known …
HDL
CHR	POS	Allele1	Allele2	rs_dbSNP151	BETA	SE	p.value	MAF	VEP ensembl precedent consequence	VEP ensembl precedent gene	Category
2	21008652	G	A	rs676210	0.977945	0.110794	1.07847e-18	0.246138	missense_variant	APOB	Known-Position
7	17872129	G	T	rs1917368	-0.59452	0.0933522	1.90792e-10	0.468462	intron_variant	SNX13	Known-Position
7	80671133	T	G	rs3211938	2.8232	0.289703	1.93468e-22	0.0258008	stop_gained	CD36	Known-Position
8	9326086	A	G	rs4841132	1.78219	0.149496	9.1694e-33	0.100725	non_coding_transcript_exon_variant	AC022784.1	Known-Position
9	104827463	C	T	rs4149307	1.24013	0.10444	1.61458e-32	0.387739	intron_variant	ABCA1	Known-Position
11	116830638	G	A	rs138326449	12.784	1.14173	4.21329e-29	0.00152349	splice_donor_variant	APOC3	Known-Position
11	61785208	G	T	rs174537	-0.859253	0.10512	2.98317e-16	0.300506	intron_variant	TMEM258	Known-Position
12	124853983	C	T	rs10773112	0.922512	0.0944067	1.48961e-22	0.393856	intron_variant	SCARB1	Known-Position
17	43848758	C	T	rs72836561	-3.64143	0.345032	4.87264e-26	0.0169403	missense_variant	CD300LG	Known-Position
18	49583585	A	G	rs77960347	4.73899	0.493904	8.39473e-22	0.00818591	missense_variant	LIPG	Known-Position
19	54295230	G	A	rs380267	-0.986515	0.118586	8.87227e-17	0.202374	downstream_gene_variant	AC245884.12	Known-Position
19	8364439	G	A	rs116843064	4.25573	0.374833	7.11171e-30	0.014295	missense_variant	ANGPTL4	Known-Position
19	44908684	T	C	rs429358	-1.64915	0.124876	8.06208e-40	0.153456	downstream_gene_variant	TOMM40	Known-Position
20	44413724	C	T	rs1800961	-2.56058	0.290024	1.05771e-18	0.0243076	missense_variant	HNF4A	Known-Position
1	109274623	C	T	rs11102967	-0.642189	0.100242	1.49007e-10	0.434937	3_prime_UTR_variant	CELSR2	Known-Loci
1	109274968	G	T	rs12740374	0.899555	0.10901	1.55718e-16	0.213933	3_prime_UTR_variant	CELSR2	Known-Loci
1	230144512	C	G	rs11122400	0.584925	0.0918437	1.90637e-10	0.417042	intron_variant	GALNT2	Known-Loci
1	230148510	C	A	rs4846906	0.766781	0.128958	2.7478e-09	0.142609	intron_variant	GALNT2	Known-Loci
1	230158438	A	T	rs910502	1.11458	0.155424	7.43515e-13	0.0928949	intron_variant	GALNT2	Known-Loci
1	230158968	C	A	rs4846913	0.845629	0.0997374	2.28006e-17	0.428646	intron_variant	GALNT2	Known-Loci
1	230167766	C	T	rs6672758	0.712742	0.103314	5.24453e-12	0.396191	intron_variant	GALNT2	Known-Loci
2	164701742	T	C	rs12692738	0.680314	0.102062	2.63456e-11	0.333834	intron_variant	COBLL1	Known-Loci
2	20934251	T	C	rs56296027	0.712909	0.107202	2.92826e-11	0.243069	intergenic_variant		Known-Loci
2	20943234	C	T	rs4296389	0.639091	0.0976511	5.96419e-11	0.399109	intergenic_variant		Known-Loci
7	130746171	C	T	rs4731701	0.712889	0.0933807	2.27186e-14	0.384094	unknown		Known-Loci
7	130757382	C	G	rs6467314	-0.646897	0.09864	5.44751e-11	0.296186	unknown		Known-Loci
7	130765902	C	G	rs577195	-0.606731	0.0949718	1.67481e-10	0.418634	unknown		Known-Loci
7	17941687	C	G	rs10950690	0.588975	0.094533	4.65359e-10	0.377765	non_coding_transcript_exon_variant	AC080080.1	Known-Loci
7	17990462	A	T	rs6969961	0.626239	0.0964113	8.27586e-11	0.412509	intergenic_variant		Known-Loci
7	80592117	C	T	rs142297841	3.67627	0.602326	1.03801e-09	0.00541938	intron_variant	CD36	Known-Loci
7	80593957	T	C	rs73711929	2.71635	0.425306	1.69372e-10	0.0114982	intron_variant	CD36	Known-Loci
7	80765562	T	G	rs10265901	1.906	0.262585	3.91113e-13	0.0319554	intron_variant	SEMA3C	Known-Loci
7	81017300	T	C	rs59938936	2.29641	0.390529	4.09589e-09	0.0136811	intergenic_variant		Known-Loci
8	125487187	C	G	rs2980859	0.695861	0.108093	1.21369e-10	0.236914	intron_variant	AC091114.1	Known-Loci
8	19834842	G	A	rs78226669	2.39065	0.353596	1.37092e-11	0.0159322	intron_variant	INTS10	Known-Loci
8	19862884	G	T	rs2119693	-0.868338	0.148428	4.90889e-09	0.102794	intergenic_variant		Known-Loci
8	19869536	C	T	rs1441778	-0.955381	0.114912	9.25087e-17	0.191444	intergenic_variant		Known-Loci
8	19869936	A	T	rs11986182	0.95588	0.121372	3.39058e-15	0.160785	intergenic_variant		Known-Loci
8	19884693	T	A	rs73607783	0.949276	0.106152	3.8014e-19	0.25562	unknown		Known-Loci
8	19891838	G	T	rs17482338	-4.03349	0.43372	1.40767e-20	0.0106189	unknown		Known-Loci
8	19899789	C	T	rs1441771	1.22319	0.125677	2.18497e-22	0.149431	upstream_gene_variant	LPL	Known-Loci
8	19899808	G	A	rs1441770	0.702621	0.0947797	1.23289e-13	0.421552	upstream_gene_variant	LPL	Known-Loci
8	19902655	G	C	rs116135967	-2.49935	0.281436	6.64277e-19	0.0257932	intron_variant	LPL	Known-Loci
8	19911570	T	C	rs61392749	-1.20858	0.182625	3.64523e-11	0.0663665	intron_variant	LPL	Known-Loci
8	19920184	C	T	rs75218485	2.47571	0.332971	1.04411e-13	0.018153	intron_variant	LPL	Known-Loci
8	19931164	G	C	rs149764042	1.51827	0.170551	5.47949e-19	0.0751285	intron_variant	LPL	Known-Loci
8	19933835	C	T	rs145353248	1.39613	0.136484	1.46572e-24	0.121371	intron_variant	LPL	Known-Loci
8	19945626	T	C	rs59811201	-1.73979	0.212193	2.4219e-16	0.0493429	intron_variant	LPL	Known-Loci
8	19949160	C	G	rs8176337	0.672559	0.102093	4.46743e-11	0.336699	intron_variant	LPL	Known-Loci
8	19954456	C	T	rs256	1.53621	0.135795	1.13477e-29	0.123259	intron_variant	LPL	Known-Loci
8	19956018	A	G	rs268	-3.95294	0.447411	9.99722e-19	0.0100656	missense_variant	LPL	Known-Loci
8	19956156	T	G	rs269	1.18922	0.103764	2.07433e-30	0.265239	intron_variant	LPL	Known-Loci
8	19956778	T	C	rs276	-1.73108	0.198801	3.10375e-18	0.0556036	intron_variant	LPL	Known-Loci
8	19959965	T	G	rs308	2.25905	0.338976	2.65841e-11	0.0175921	intron_variant	LPL	Known-Loci
8	19962969	C	T	rs76423146	-1.58095	0.197667	1.26431e-15	0.0559295	intron_variant	LPL	Known-Loci
8	19965230	T	A	rs117910839	2.0487	0.316857	1.00838e-10	0.0202601	intron_variant	LPL	Known-Loci
8	19965681	T	C	rs3289	-2.78852	0.232483	3.79663e-33	0.0386254	3_prime_UTR_variant	LPL	Known-Loci
8	19966981	T	C	rs13702	1.7108	0.0957647	2.22389e-71	0.35426	3_prime_UTR_variant	LPL	Known-Loci
8	19967052	T	C	rs1059611	1.93653	0.134201	3.34691e-47	0.128155	3_prime_UTR_variant	LPL	Known-Loci
8	19967385	T	G	rs9644636	-0.728771	0.11253	9.40443e-11	0.208142	downstream_gene_variant	LPL	Known-Loci
8	19973410	C	T	rs10096633	1.94864	0.114084	2.06399e-65	0.216358	intergenic_variant		Known-Loci
8	19975645	A	T	rs80073370	2.85523	0.198609	7.30724e-47	0.0540346	intergenic_variant		Known-Loci
8	19976641	C	T	rs11998114	1.12065	0.173349	1.01519e-10	0.0762654	intergenic_variant		Known-Loci
8	19977539	A	T	rs2165557	0.854351	0.107271	1.66029e-15	0.230047	intergenic_variant		Known-Loci
8	19982897	G	C	rs75551077	2.42275	0.144335	3.11165e-63	0.106644	intergenic_variant		Known-Loci
8	19995388	A	G	rs112145558	-2.333	0.250149	1.0952e-20	0.0328119	intergenic_variant		Known-Loci
8	20005996	C	T	rs2119689	1.59138	0.106979	4.75018e-50	0.227515	intergenic_variant		Known-Loci
8	20008332	G	A	rs894210	1.06083	0.0981308	3.07463e-27	0.37521	intergenic_variant		Known-Loci
8	20013182	A	G	rs7005359	0.854767	0.101714	4.32767e-17	0.276646	intergenic_variant		Known-Loci
8	20014828	T	G	rs80005209	-1.85398	0.223712	1.15803e-16	0.0414222	intergenic_variant		Known-Loci
8	20016055	A	G	rs34693282	1.04119	0.0959247	1.90281e-27	0.350319	intergenic_variant		Known-Loci
8	20021363	A	T	rs4335137	0.703452	0.0922113	2.37137e-14	0.483045	intergenic_variant		Known-Loci
8	20031075	T	C	rs138295898	2.61381	0.284617	4.16843e-20	0.0253005	intergenic_variant		Known-Loci
8	20031888	T	G	rs78358410	1.04293	0.127027	2.20632e-16	0.145967	intergenic_variant		Known-Loci
8	20033101	G	A	rs10103634	0.631941	0.0939516	1.74101e-11	0.368821	intergenic_variant		Known-Loci
8	20033143	T	C	rs4557718	-1.17333	0.168255	3.09047e-12	0.0777889	intergenic_variant		Known-Loci
8	20053050	G	A	rs144232975	-3.18191	0.381416	7.2822e-17	0.0137341	intergenic_variant		Known-Loci
8	20054859	G	A	rs115849089	2.17565	0.152036	1.89359e-46	0.0963588	intergenic_variant		Known-Loci
8	20057087	C	A	rs6586891	1.08067	0.099645	2.10175e-27	0.321752	intergenic_variant		Known-Loci
8	20062144	C	T	rs4128744	1.45638	0.127495	3.20606e-30	0.144686	intergenic_variant		Known-Loci
8	20070649	G	A	rs10106652	1.09312	0.0985681	1.40332e-28	0.289577	intergenic_variant		Known-Loci
8	20076794	A	G	rs28550053	0.748661	0.10705	2.67961e-12	0.236921	upstream_gene_variant	AC100802.1	Known-Loci
8	20076828	T	C	rs80302977	1.88036	0.163806	1.67789e-30	0.0798884	upstream_gene_variant	AC100802.1	Known-Loci
8	20079176	A	G	rs28597716	1.02686	0.115366	5.54033e-19	0.184979	non_coding_transcript_exon_variant	AC100802.1	Known-Loci
8	20084670	G	T	rs13263508	0.728267	0.0929945	4.82909e-15	0.427759	intron_variant	AC100802.1	Known-Loci
8	20085853	C	T	rs12676079	0.710807	0.0936098	3.11849e-14	0.373755	intron_variant	AC100802.1	Known-Loci
8	20086567	C	T	rs7004747	0.650603	0.100937	1.15096e-10	0.358513	intron_variant	AC100802.1	Known-Loci
8	20097871	C	T	rs113149294	1.50637	0.217488	4.32298e-12	0.0443176	intron_variant	AC100802.1	Known-Loci
8	20119800	C	G	rs55682243	1.51575	0.169583	3.95902e-19	0.086331	intron_variant	AC100802.1	Known-Loci
8	9315208	A	G	rs330095	-0.694668	0.101465	7.5732e-12	0.304645	intron_variant	AC022784.1	Known-Loci
8	9315699	G	A	rs7012637	0.625938	0.0944345	3.39645e-11	0.469621	intron_variant	AC022784.1	Known-Loci
8	9317923	C	T	rs13279173	-1.44849	0.194618	9.86066e-14	0.0576804	intron_variant	AC022784.1	Known-Loci
8	9321311	C	G	rs10099512	0.972886	0.144884	1.88148e-11	0.113943	intron_variant	AC022784.1	Known-Loci
8	9327669	C	G	rs34290760	-1.73052	0.264126	5.68124e-11	0.0315537	intron_variant	AC022784.1	Known-Loci
8	9330344	C	T	rs6985493	0.955251	0.113769	4.60476e-17	0.194385	intron_variant	AC022784.1	Known-Loci
8	9333054	C	T	rs76453951	-1.50607	0.16292	2.36911e-20	0.0870208	non_coding_transcript_exon_variant	AC022784.1	Known-Loci
8	9348559	A	G	rs10102352	0.596134	0.0938042	2.08302e-10	0.393113	downstream_gene_variant	AC021736.1	Known-Loci
9	104808927	G	A	rs2777803	1.10141	0.177107	5.00683e-10	0.0699668	intron_variant	ABCA1	Known-Loci
9	104817351	C	G	rs33918808	1.33675	0.181486	1.76383e-13	0.0686934	missense_variant	ABCA1	Known-Loci
9	104822932	C	T	rs112853430	1.55256	0.180566	8.09142e-18	0.0658132	intron_variant	ABCA1	Known-Loci
9	104823035	T	G	rs7025776	0.764055	0.122217	4.06237e-10	0.175353	intron_variant	ABCA1	Known-Loci
9	104832083	A	G	rs2515629	-0.84993	0.123162	5.16655e-12	0.156715	intron_variant	ABCA1	Known-Loci
9	104832234	A	G	rs4149303	0.772702	0.11325	8.9168e-12	0.23129	intron_variant	ABCA1	Known-Loci
9	104838298	T	C	rs2989944	0.690376	0.0940226	2.09379e-13	0.495513	intron_variant	ABCA1	Known-Loci
9	104840893	C	T	rs2472450	0.878991	0.128086	6.76557e-12	0.145194	intron_variant	ABCA1	Known-Loci
9	104855152	C	T	rs2487039	0.806403	0.12491	1.07591e-10	0.155957	intron_variant	ABCA1	Known-Loci
9	104858554	G	A	rs9282541	-4.79759	0.519886	2.7535e-20	0.00785999	missense_variant	ABCA1	Known-Loci
9	104861961	A	G	rs2249891	0.771313	0.107754	8.18049e-13	0.299536	intron_variant	ABCA1	Known-Loci
9	104864108	C	T	rs4149281	0.68427	0.104706	6.35367e-11	0.280019	intron_variant	ABCA1	Known-Loci
9	104870363	G	A	rs11791258	-0.784949	0.122041	1.26048e-10	0.161156	intron_variant	ABCA1	Known-Loci
9	104884840	A	G	rs4149269	-0.659322	0.0913471	5.28465e-13	0.417072	intron_variant	ABCA1	Known-Loci
9	104889245	A	G	rs2275545	-0.966	0.117974	2.64993e-16	0.181765	intron_variant	ABCA1	Known-Loci
9	104893145	G	T	rs10125482	-0.95095	0.14168	1.9203e-11	0.113511	intron_variant	ABCA1	Known-Loci
9	104900024	C	G	rs73664374	1.0245	0.162864	3.16433e-10	0.0812224	intron_variant	ABCA1	Known-Loci
9	104902020	C	T	rs1883025	-1.04946	0.0987899	2.32529e-26	0.286552	intron_variant	ABCA1	Known-Loci
9	104903697	C	G	rs1800978	-1.33779	0.145335	3.42059e-20	0.107531	5_prime_UTR_variant	ABCA1	Known-Loci
9	104904232	T	G	rs2740486	-0.642217	0.0933569	6.02082e-12	0.426751	intron_variant	ABCA1	Known-Loci
9	104906792	T	C	rs13284054	-0.934829	0.134349	3.44559e-12	0.125851	intron_variant	ABCA1	Known-Loci
9	104913141	G	C	rs2437818	0.869952	0.146489	2.87302e-09	0.108592	intron_variant	ABCA1	Known-Loci
9	15297631	G	A	rs661048	0.942425	0.137125	6.29723e-12	0.121349	intron_variant	TTC39B	Known-Loci
10	112123289	C	T	rs11195826	0.663425	0.110772	2.10981e-09	0.215805	intergenic_variant		Known-Loci
11	116655013	T	C	rs480823	-1.06597	0.177666	1.97493e-09	0.0685646	intron_variant	AP000770.1	Known-Loci
11	116666232	T	C	rs375348838	10.7317	1.2771	4.346e-17	0.00122031	intergenic_variant		Known-Loci
11	116703772	G	A	rs11216103	-1.29952	0.167778	9.52232e-15	0.0801461	intergenic_variant		Known-Loci
11	116705699	A	G	rs1263056	-0.62247	0.09468	4.88303e-11	0.387906	intergenic_variant		Known-Loci
11	116708947	T	C	rs11216107	-0.825831	0.0985663	5.36355e-17	0.311125	intergenic_variant		Known-Loci
11	116712969	G	A	rs74849419	-1.49231	0.204887	3.25086e-13	0.0506162	intergenic_variant		Known-Loci
11	116715567	T	C	rs7350481	1.5507	0.167747	2.36749e-20	0.0828142	intergenic_variant		Known-Loci
11	116717913	T	C	rs4938305	0.691416	0.113883	1.26876e-09	0.195135	intergenic_variant		Known-Loci
11	116727599	C	T	rs141414463	-2.09321	0.283396	1.51124e-13	0.0257932	intergenic_variant		Known-Loci
11	116728272	A	G	rs180360	0.697089	0.101466	6.41233e-12	0.26132	intergenic_variant		Known-Loci
11	116728745	G	A	rs141873756	9.73003	1.10442	1.25087e-18	0.0016296	intergenic_variant		Known-Loci
11	116729684	A	G	rs12279373	-1.06515	0.150823	1.63843e-12	0.0981703	intergenic_variant		Known-Loci
11	116739533	A	G	rs10466588	-0.840909	0.12116	3.90792e-12	0.177831	intergenic_variant		Known-Loci
11	116739578	T	C	rs61905084	0.957575	0.123566	9.2242e-15	0.161323	intergenic_variant		Known-Loci
11	116748674	A	T	rs377491137	-3.03269	0.488683	5.44002e-10	0.00838298	intron_variant	BUD13	Known-Loci
11	116752943	C	T	rs180327	0.753191	0.0910128	1.27753e-16	0.428404	intron_variant	BUD13	Known-Loci
11	116753885	C	A	rs61905108	-1.77662	0.275044	1.05112e-10	0.0272409	intron_variant	BUD13	Known-Loci
11	116770052	G	A	rs1269325	0.534402	0.0903892	3.37499e-09	0.482014	downstream_gene_variant	ZPR1	Known-Loci
11	116774559	C	T	rs7118999	0.926205	0.0967944	1.08163e-21	0.348689	3_prime_UTR_variant	ZPR1	Known-Loci
11	116778060	C	A	rs78296522	1.74989	0.217315	8.12467e-16	0.0445602	3_prime_UTR_variant	ZPR1	Known-Loci
11	116778201	G	C	rs964184	1.3208	0.114138	5.71556e-31	0.190322	3_prime_UTR_variant	ZPR1	Known-Loci
11	116790676	C	A	rs2075291	-4.45363	0.617621	5.55697e-13	0.0054118	missense_variant	APOA5	Known-Loci
11	116791691	G	C	rs3135506	-1.90082	0.179621	3.59607e-26	0.0661998	missense_variant	APOA5	Known-Loci
11	116792991	G	A	rs662799	1.47784	0.142393	3.10091e-25	0.114838	upstream_gene_variant	APOA5	Known-Loci
11	116801108	T	C	rs9666150	0.899932	0.143009	3.1172e-10	0.116445	intergenic_variant		Known-Loci
11	116810245	A	C	rs80220270	2.01778	0.289783	3.3292e-12	0.0243607	downstream_gene_variant	AP006216.2	Known-Loci
11	116828247	C	A	rs2727788	0.600078	0.100874	2.70126e-09	0.330673	upstream_gene_variant	APOA4	Known-Loci
11	116830844	G	A	rs147210663	11.6435	1.25406	1.62331e-20	0.00125063	downstream_gene_variant	APOA1	Known-Loci
11	116869766	C	T	rs188287950	4.05307	0.52221	8.40103e-15	0.00779177	3_prime_UTR_variant	SIK3	Known-Loci
11	117045344	G	C	rs144018203	-3.72127	0.625918	2.75949e-09	0.00505556	intron_variant	SIK3	Known-Loci
11	117121126	A	C	rs59837440	1.70724	0.273296	4.18752e-10	0.0272712	upstream_gene_variant	AP000936.2	Known-Loci
11	117148048	T	G	rs539030095	11.646	1.18699	1.00576e-22	0.0014098	intron_variant	PAFAH1B2	Known-Loci
11	117153802	A	G	rs193211534	3.53397	0.502674	2.06026e-12	0.00832992	intron_variant	PAFAH1B2	Known-Loci
11	117180681	G	A	rs367802290	14.097	1.38855	3.23546e-24	0.00101566	downstream_gene_variant	PAFAH1B2	Known-Loci
11	117306667	C	T	rs142093337	4.17056	0.610796	8.60597e-12	0.00536632	intron_variant	BACE1	Known-Loci
11	61790331	T	C	rs102275	-0.687375	0.0942028	2.94781e-13	0.484712	downstream_gene_variant	MIR611	Known-Loci
11	61835765	C	T	rs2727270	-0.883921	0.137351	1.23073e-10	0.137698	intron_variant	FADS2	Known-Loci
11	75857638	T	C	rs12223234	-0.679696	0.115906	4.5131e-09	0.213478	intron_variant	UVRAG	Known-Loci
12	124798650	A	G	rs1672875	-0.617032	0.0960938	1.35255e-10	0.365653	intron_variant	SCARB1	Known-Loci
12	124839651	G	A	rs7138492	0.777504	0.125114	5.15327e-10	0.158306	intron_variant	SCARB1	Known-Loci
12	124840252	C	A	rs61941676	-1.27348	0.169219	5.24758e-14	0.077084	intron_variant	SCARB1	Known-Loci
12	124855250	C	A	rs187471874	3.39587	0.49628	7.77419e-12	0.00808738	intron_variant	SCARB1	Known-Loci
12	124893547	T	C	rs10773119	-0.542193	0.0900688	1.74671e-09	0.48766	unknown		Known-Loci
15	58290341	C	T	rs1973688	-0.570662	0.0969945	4.01807e-09	0.361719	intron_variant	ALDH1A2	Known-Loci
15	58293930	C	T	rs1318175	-0.955933	0.129985	1.92075e-13	0.136614	intron_variant	ALDH1A2	Known-Loci
15	58317833	T	C	rs9788636	-0.657269	0.107208	8.74441e-10	0.232889	intron_variant	ALDH1A2	Known-Loci
15	58377936	T	C	rs145347194	1.28075	0.204672	3.90983e-10	0.0503055	intron_variant	ALDH1A2	Known-Loci
15	58378698	C	G	rs4775039	0.619896	0.0977826	2.30471e-10	0.335797	intron_variant	ALDH1A2	Known-Loci
15	58378979	C	A	rs10152355	-0.71656	0.099267	5.25607e-13	0.330817	intron_variant	ALDH1A2	Known-Loci
15	58379566	G	T	rs1601935	-1.15332	0.0930799	2.9368e-35	0.387641	intron_variant	ALDH1A2	Known-Loci
15	58386313	C	T	rs10468017	1.43406	0.107016	6.01504e-41	0.228084	intron_variant	ALDH1A2	Known-Loci
15	58388444	G	T	rs35853021	1.27501	0.0930418	9.65294e-43	0.404361	intron_variant	ALDH1A2	Known-Loci
15	58389310	G	C	rs28698356	-0.874523	0.0937309	1.05722e-20	0.408462	intron_variant	ALDH1A2	Known-Loci
15	58390491	G	A	rs34718390	1.32105	0.213315	5.90411e-10	0.0460761	intron_variant	ALDH1A2	Known-Loci
15	58391028	C	T	rs12185071	0.968876	0.137353	1.73942e-12	0.121197	intron_variant	ALDH1A2	Known-Loci
15	58391167	A	G	rs1532085	-1.38586	0.0905321	6.77082e-53	0.424727	intron_variant	ALDH1A2	Known-Loci
15	58391343	G	C	rs12905732	1.49438	0.127012	5.86753e-32	0.147748	intron_variant	ALDH1A2	Known-Loci
15	58393355	T	A	rs199962452	-1.61642	0.22623	8.99766e-13	0.0520639	intron_variant	ALDH1A2	Known-Loci
15	58394555	C	T	rs7164909	-1.21017	0.143032	2.65505e-17	0.11621	intron_variant	ALDH1A2	Known-Loci
15	58395404	T	C	rs174418	-1.22815	0.090949	1.48702e-41	0.450369	intron_variant	ALDH1A2	Known-Loci
15	58398555	G	A	rs415799	-0.996735	0.0966053	5.86709e-25	0.365266	intron_variant	ALDH1A2	Known-Loci
15	58399919	A	T	rs397923	-1.10608	0.0911669	7.11134e-34	0.391385	intron_variant	ALDH1A2	Known-Loci
15	58400003	A	C	rs12708454	0.581983	0.0933037	4.44566e-10	0.425076	intron_variant	ALDH1A2	Known-Loci
15	58401661	C	T	rs487766	-0.998045	0.102963	3.22046e-22	0.264807	intron_variant	ALDH1A2	Known-Loci
15	58407738	C	T	rs13329672	0.891775	0.0983985	1.27041e-19	0.309526	intron_variant	ALDH1A2	Known-Loci
15	58410126	A	G	rs12438999	-0.770015	0.0903144	1.51565e-17	0.498446	intron_variant	ALDH1A2	Known-Loci
15	58410870	A	C	rs17821316	-0.902161	0.096517	9.00168e-21	0.388588	intron_variant	ALDH1A2	Known-Loci
15	58416983	G	A	rs422137	0.892874	0.0896449	2.27778e-23	0.475457	intron_variant	ALDH1A2	Known-Loci
15	58420774	T	C	rs11858279	0.838806	0.109707	2.07513e-14	0.219663	intron_variant	ALDH1A2	Known-Loci
15	58423845	A	G	rs792902	-0.630925	0.0917278	6.06031e-12	0.420657	intron_variant	ALDH1A2	Known-Loci
15	58428232	C	A	rs4774297	-0.719477	0.0941975	2.20693e-14	0.405953	intron_variant	ALDH1A2	Known-Loci
15	58431476	C	T	rs1800588	1.76427	0.0983176	5.2862e-72	0.340041	downstream_gene_variant	LIPC-AS1	Known-Loci
15	58432507	G	A	rs11632618	1.59491	0.217965	2.53089e-13	0.0439386	downstream_gene_variant	LIPC-AS1	Known-Loci
15	58432593	T	A	rs8034802	1.27885	0.0951874	3.76657e-41	0.358679	downstream_gene_variant	LIPC-AS1	Known-Loci
15	58435080	T	C	rs261333	-0.926068	0.0949571	1.80015e-22	0.396979	intron_variant	ALDH1A2	Known-Loci
15	58435126	A	G	rs261332	-1.45669	0.112328	1.85256e-38	0.195962	intron_variant	ALDH1A2	Known-Loci
15	58438299	C	T	rs588136	-1.42965	0.0983798	7.60423e-48	0.314832	intron_variant	ALDH1A2	Known-Loci
15	58439368	A	G	rs261341	-1.04825	0.0968452	2.6515e-27	0.489495	intron_variant	ALDH1A2	Known-Loci
15	58445142	T	G	rs473224	-1.23208	0.135216	8.09376e-20	0.125639	intron_variant	ALDH1A2	Known-Loci
15	58448389	C	T	rs8023503	0.824143	0.133874	7.45599e-10	0.153637	intron_variant	ALDH1A2	Known-Loci
15	58449185	C	G	rs572410	-0.929301	0.0967347	7.49142e-22	0.409515	intron_variant	ALDH1A2	Known-Loci
15	58450219	G	A	rs261336	-0.856301	0.113925	5.63293e-14	0.188382	intron_variant	ALDH1A2	Known-Loci
15	58451510	C	T	rs8041059	-0.715588	0.0954312	6.45673e-14	0.388611	intron_variant	ALDH1A2	Known-Loci
15	58452282	C	T	rs35138338	-0.721672	0.115661	4.38815e-10	0.195461	intron_variant	ALDH1A2	Known-Loci
15	58563549	C	T	rs113298164	7.52916	1.21023	4.93174e-10	0.00135674	missense_variant	LIPC	Known-Loci
15	58984820	T	C	rs112147665	8.66387	1.40248	6.51101e-10	0.00100808	intron_variant	RNF111	Known-Loci
16	56631723	T	C	rs6499847	-1.5104	0.243304	5.3711e-10	0.0380114	downstream_gene_variant	MT1E	Known-Loci
16	56684830	T	C	rs4783951	-2.34907	0.308614	2.70539e-14	0.0222232	downstream_gene_variant	MT1X	Known-Loci
16	56701503	C	A	rs75566930	0.845213	0.13211	1.57632e-10	0.130959	intergenic_variant		Known-Loci
16	56719608	T	A	rs9788871	0.630885	0.0934081	1.43753e-11	0.397108	intron_variant	AC106779.1	Known-Loci
16	56818910	G	T	rs1561139	0.732058	0.0901391	4.60754e-16	0.43001	intron_variant	NUP93	Known-Loci
16	56840272	G	A	rs4620942	0.806701	0.113975	1.46377e-12	0.192361	intron_variant	NUP93	Known-Loci
16	56858857	G	A	rs80072323	-0.895993	0.135127	3.3401e-11	0.125972	downstream_gene_variant	MIR138-2	Known-Loci
16	56866188	A	G	rs1968493	0.794736	0.0981397	5.58675e-16	0.289092	intron_variant	SLC12A3	Known-Loci
16	56867019	C	T	rs13306673	-0.831822	0.132969	3.95618e-10	0.132301	intron_variant	SLC12A3	Known-Loci
16	56880225	C	T	rs146805986	4.02968	0.582231	4.48165e-12	0.00588173	synonymous_variant	SLC12A3	Known-Loci
16	56880543	G	A	rs148931404	2.51375	0.419506	2.07069e-09	0.0115285	intron_variant	SLC12A3	Known-Loci
16	56884213	C	A	rs35797045	1.76046	0.279003	2.79385e-10	0.026301	intron_variant	SLC12A3	Known-Loci
16	56887928	G	A	rs36049418	2.38419	0.397154	1.93477e-09	0.0128019	missense_variant	SLC12A3	Known-Loci
16	56902360	T	C	rs34772420	-0.970743	0.121781	1.57145e-15	0.170221	non_coding_transcript_exon_variant	SLC12A3	Known-Loci
16	56903054	C	G	rs62035954	-1.17387	0.161035	3.11079e-13	0.0862477	intron_variant	SLC12A3	Known-Loci
16	56903350	C	T	rs11648751	1.02483	0.131095	5.3901e-15	0.133264	intron_variant	SLC12A3	Known-Loci
16	56905043	A	C	rs72786761	2.38081	0.367957	9.77646e-11	0.0150606	downstream_gene_variant	MIR6863	Known-Loci
16	56905621	A	G	rs28651544	1.54644	0.244044	2.34663e-10	0.0368366	downstream_gene_variant	MIR6863	Known-Loci
16	56906429	G	T	rs144536013	-7.46846	1.24552	2.01936e-09	0.00126578	downstream_gene_variant	MIR6863	Known-Loci
16	56908291	T	C	rs34876056	0.752329	0.11222	2.02756e-11	0.219413	downstream_gene_variant	MIR6863	Known-Loci
16	56909009	A	T	rs1138429	-1.06234	0.158671	2.15332e-11	0.0899541	downstream_gene_variant	MIR6863	Known-Loci
16	56911137	C	A	rs59515242	-1.01214	0.120103	3.53918e-17	0.166265	downstream_gene_variant	RPS24P17	Known-Loci
16	56912113	C	T	rs1366549	3.91877	0.390605	1.09622e-23	0.0133552	intron_variant	SLC12A3	Known-Loci
16	56916298	G	A	rs9925265	-0.720644	0.0912666	2.87923e-15	0.453522	downstream_gene_variant	SLC12A3	Known-Loci
16	56925636	C	T	rs190575415	1.34468	0.192307	2.70259e-12	0.05765	intergenic_variant		Known-Loci
16	56931489	T	C	rs57627126	-1.82551	0.302752	1.64236e-09	0.0230721	upstream_gene_variant	HERPUD1	Known-Loci
16	56931819	G	C	rs3764262	-0.735356	0.0983987	7.82504e-14	0.303697	upstream_gene_variant	HERPUD1	Known-Loci
16	56938338	C	T	rs9938413	1.24836	0.139608	3.82572e-19	0.113852	intron_variant	HERPUD1	Known-Loci
16	56950570	C	T	rs12444708	1.13779	0.139754	3.90777e-16	0.114103	intergenic_variant		Known-Loci
16	56950678	T	C	rs9938160	0.790388	0.0954298	1.20706e-16	0.339086	intergenic_variant		Known-Loci
16	56950993	A	G	rs116448878	2.84666	0.347579	2.61319e-16	0.0171449	intergenic_variant		Known-Loci
16	56951244	A	G	rs193695	1.83107	0.0961008	6.12669e-81	0.325458	intergenic_variant		Known-Loci
16	56951602	G	A	rs72786786	2.74172	0.108322	2.42403e-141	0.232063	intergenic_variant		Known-Loci
16	56951643	A	G	rs12448528	1.72043	0.118418	7.99641e-48	0.174625	intergenic_variant		Known-Loci
16	56951724	C	T	rs149783784	-4.87122	0.802971	1.30732e-09	0.00309246	intergenic_variant		Known-Loci
16	56951925	A	G	rs73561767	2.08488	0.188551	2.01919e-28	0.0661164	intergenic_variant		Known-Loci
16	56952295	G	A	rs76277974	-1.86503	0.257813	4.68828e-13	0.0322661	intergenic_variant		Known-Loci
16	56953064	C	T	rs76315536	1.78543	0.254155	2.14122e-12	0.0330923	intergenic_variant		Known-Loci
16	56955678	C	T	rs247616	3.88632	0	0	0.282543	intergenic_variant		Known-Loci
16	56955918	G	A	rs12923459	-2.07647	0.0892018	7.34506e-120	0.465384	intergenic_variant		Known-Loci
16	56957518	C	A	rs138303856	6.59463	0.613188	5.6339e-27	0.00530568	upstream_gene_variant	CETP	Known-Loci
16	56957612	G	A	rs6499862	-1.96874	0.113757	4.19942e-67	0.197015	upstream_gene_variant	CETP	Known-Loci
16	56959113	G	T	rs12920974	-1.14876	0.101922	1.8269e-29	0.262601	upstream_gene_variant	CETP	Known-Loci
16	56960280	C	T	rs12447924	1.35604	0.103183	1.88915e-39	0.248556	upstream_gene_variant	CETP	Known-Loci
16	56960326	A	G	rs13332571	-2.37858	0.365997	8.09052e-11	0.0154016	upstream_gene_variant	CETP	Known-Loci
16	56960982	G	A	rs4783961	2.31519	0.0903968	1.13858e-144	0.453704	upstream_gene_variant	CETP	Known-Loci
16	56961009	C	T	rs146122874	5.06101	0.747113	1.25199e-11	0.00358513	upstream_gene_variant	CETP	Known-Loci
16	56961248	C	A	rs114856405	-2.88867	0.440925	5.70087e-11	0.0106189	upstream_gene_variant	CETP	Known-Loci
16	56961324	C	A	rs1800775	2.88815	0.0891434	2.83986e-230	0.476071	upstream_gene_variant	CETP	Known-Loci
16	56962023	C	G	rs34065661	6.74928	0.309738	2.86931e-105	0.021579	missense_variant	CETP	Known-Loci
16	56962192	C	A	rs17231534	1.18973	0.170411	2.91925e-12	0.0743933	5_prime_UTR_variant	CETP	Known-Loci
16	56963160	A	G	rs9935228	-1.77231	0.298844	3.01873e-09	0.0239211	intron_variant	CETP	Known-Loci
16	56963321	G	A	rs1864163	-2.94642	0.102522	1.23109e-181	0.254021	intron_variant	CETP	Known-Loci
16	56963639	C	T	rs4369653	1.0341	0.0984321	8.13063e-26	0.28797	intron_variant	CETP	Known-Loci
16	56964660	G	C	rs9929488	-1.91864	0.0984782	1.5327e-84	0.299726	intron_variant	CETP	Known-Loci
16	56964849	T	G	rs12720906	-1.52919	0.257166	2.74277e-09	0.0324329	intron_variant	CETP	Known-Loci
16	56965006	A	G	rs12720926	2.82416	0.101213	2.45449e-171	0.30995	intron_variant	CETP	Known-Loci
16	56967026	G	A	rs118146573	-3.72478	0.16149	1.03686e-117	0.0855125	intron_variant	CETP	Known-Loci
16	56969234	T	C	rs11076174	-2.31383	0.147488	1.81994e-55	0.101627	intron_variant	CETP	Known-Loci
16	56970068	T	C	rs891143	-4.08639	0.281595	1.02363e-47	0.026536	intron_variant	CETP	Known-Loci
16	56972678	C	T	rs7499892	-3.2351	0.10686	2.5077e-201	0.237975	intron_variant	CETP	Known-Loci
16	56972917	T	A	rs289713	2.17756	0.101273	1.49887e-102	0.306646	intron_variant	CETP	Known-Loci
16	56973441	C	T	rs5883	2.6179	0.178603	1.20342e-48	0.0671927	synonymous_variant	CETP	Known-Loci
16	56973534	T	G	rs11076176	-2.48027	0.103441	4.77012e-127	0.269415	intron_variant	CETP	Known-Loci
16	56974596	A	T	rs289715	-1.48695	0.124485	6.90655e-33	0.151326	intron_variant	CETP	Known-Loci
16	56975857	T	A	rs736274	2.22308	0.162701	1.67448e-42	0.0823821	intron_variant	CETP	Known-Loci
16	56976073	T	C	rs2033254	-0.926414	0.0955248	3.06992e-22	0.326785	intron_variant	CETP	Known-Loci
16	56976205	G	A	rs72771489	-4.03244	0.574489	2.23191e-12	0.006003	intron_variant	CETP	Known-Loci
16	56976320	C	T	rs56208677	2.43398	0.241997	8.4809e-24	0.035874	intron_variant	CETP	Known-Loci
16	56976574	C	T	rs117427818	-4.403	0.250026	2.05916e-69	0.0334031	intron_variant	CETP	Known-Loci
16	56977036	T	G	rs1968905	-1.3793	0.107549	1.19099e-37	0.223551	non_coding_transcript_exon_variant	CETP	Known-Loci
16	56977273	G	A	rs4784744	-1.05264	0.0990167	2.13977e-26	0.309314	non_coding_transcript_exon_variant	CETP	Known-Loci
16	56978651	A	T	rs12720889	2.04949	0.103428	2.18585e-87	0.248147	intron_variant	CETP	Known-Loci
16	56978881	G	A	rs112877683	3.21483	0.525406	9.43148e-10	0.00726879	intron_variant	CETP	Known-Loci
16	56980499	T	C	rs12708983	2.71572	0.302802	3.00231e-19	0.0223748	intron_variant	CETP	Known-Loci
16	56983038	C	T	rs289740	-2.59834	0.293203	7.865e-19	0.0248685	intron_variant	CETP	Known-Loci
16	56983562	G	A	rs289741	-1.57109	0.0933668	1.5458e-63	0.389346	intron_variant	CETP	Known-Loci
16	56985480	T	C	rs12720917	1.1019	0.152626	5.21458e-13	0.0983219	downstream_gene_variant	CETP	Known-Loci
16	56987521	A	G	rs12934552	-0.969824	0.146479	3.56979e-11	0.104833	downstream_gene_variant	CETP	Known-Loci
16	56988836	T	C	rs172337	-0.969108	0.144841	2.21866e-11	0.107448	downstream_gene_variant	CETP	Known-Loci
16	56992863	G	A	rs289751	-1.72944	0.17227	1.02572e-23	0.072612	intron_variant	NLRC5	Known-Loci
16	56993024	A	G	rs289752	-0.764643	0.0916344	7.15209e-17	0.409682	intron_variant	NLRC5	Known-Loci
16	56993132	T	C	rs289753	-0.854249	0.091122	6.93222e-21	0.46662	intron_variant	NLRC5	Known-Loci
16	56997818	C	A	rs7187275	1.53113	0.159939	1.03579e-21	0.0851865	intron_variant	NLRC5	Known-Loci
16	57001966	G	T	rs61461384	5.50623	0.830859	3.42212e-11	0.00281959	intron_variant	NLRC5	Known-Loci
16	57007185	G	A	rs57738835	2.0361	0.285044	9.12382e-13	0.0260736	intron_variant	NLRC5	Known-Loci
16	57014206	C	T	rs289703	-0.873013	0.113645	1.56709e-14	0.201859	intron_variant	NLRC5	Known-Loci
16	57014795	A	G	rs12928552	1.21545	0.188073	1.02885e-10	0.0597041	intron_variant	NLRC5	Known-Loci
16	57015225	G	A	rs75911530	-2.04353	0.334121	9.58807e-10	0.0182515	intron_variant	NLRC5	Known-Loci
16	57019321	C	A	rs11864134	1.96597	0.301789	7.29819e-11	0.023436	intron_variant	NLRC5	Known-Loci
16	57054953	C	T	rs45544836	-3.04781	0.481841	2.52671e-10	0.0086331	intron_variant	NLRC5	Known-Loci
16	67573945	C	T	rs111893345	1.068	0.153364	3.31169e-12	0.0947747	intron_variant	CTCF	Known-Loci
16	67660685	C	T	rs28521023	-1.08758	0.170905	1.97043e-10	0.0898859	5_prime_UTR_variant	ACD	Known-Loci
16	67784351	A	G	rs56377113	1.00544	0.109368	3.81358e-20	0.250527	intron_variant	RANBP10	Known-Loci
16	67789519	G	C	rs111721260	1.43425	0.172011	7.54816e-17	0.072938	intron_variant	RANBP10	Known-Loci
16	67818082	G	A	rs138728054	1.85224	0.30866	1.96229e-09	0.0213288	intron_variant	TSNAXIP1	Known-Loci
16	67855890	G	C	rs111315946	1.52281	0.127413	6.35994e-33	0.14433	downstream_gene_variant	AC040162.2	Known-Loci
16	67912234	T	A	rs2136648	-1.18665	0.166625	1.06611e-12	0.0979884	intron_variant	PSKH1	Known-Loci
16	67942948	C	T	rs35673026	9.42329	1.12692	6.1685e-17	0.00155381	downstream_gene_variant	SLC12A4	Known-Loci
16	67986589	G	A	rs255053	0.971203	0.103513	6.44931e-21	0.287121	downstream_gene_variant	DPEP2	Known-Loci
16	68036871	C	T	rs11075665	1.27372	0.132755	8.4262e-22	0.12748	intron_variant	DUS2	Known-Loci
16	68058947	G	C	rs2418739	0.805097	0.106814	4.79515e-14	0.23251	intron_variant	DUS2	Known-Loci
16	68347498	A	G	rs567732419	9.50457	1.19854	2.18963e-15	0.0013719	intron_variant	PRMT7	Known-Loci
16	68350934	G	A	rs56220628	1.04825	0.122224	9.78615e-18	0.164029	intron_variant	PRMT7	Known-Loci
16	68353438	C	T	rs79543001	1.04778	0.17551	2.37376e-09	0.0700502	downstream_gene_variant	SMPD3	Known-Loci
16	68362049	C	T	rs1530645	0.778357	0.12467	4.28303e-10	0.15172	downstream_gene_variant	PRMT7	Known-Loci
16	67174030	C	T	rs2233455	0.904119	0.139683	9.63113e-11	0.12911	downstream_gene_variant	HSF4	Known-Loci
17	43699575	A	C	rs76868109	-1.77354	0.261556	1.19557e-11	0.030015	intron_variant	LINC02594	Known-Loci
17	43848886	C	T	rs147596228	-7.02586	1.15939	1.36132e-09	0.00146285	synonymous_variant	CD300LG	Known-Loci
17	78397815	C	A	rs7212201	0.583988	0.0912901	1.58395e-10	0.40427	intron_variant	PGS1	Known-Loci
18	49131207	T	C	rs77757914	4.08702	0.616532	3.37854e-11	0.00526779	downstream_gene_variant	AC016866.2	Known-Loci
18	49586795	C	T	rs117623631	9.07285	1.33934	1.25164e-11	0.00110661	missense_variant	LIPG	Known-Loci
18	49593053	T	C	rs8091573	1.21981	0.181995	2.05e-11	0.0658284	3_prime_UTR_variant	LIPG	Known-Loci
18	49614662	G	A	rs7229562	1.12343	0.163723	6.80113e-12	0.082276	unknown		Known-Loci
18	49617853	T	A	rs4121823	0.827467	0.127957	1.00128e-10	0.141821	unknown		Known-Loci
18	49622516	T	C	rs73959582	0.900192	0.14887	1.47716e-09	0.101642	unknown		Known-Loci
18	49623265	A	C	rs7235080	1.39927	0.227246	7.38962e-10	0.0402474	unknown		Known-Loci
18	49635498	T	C	rs7244326	0.562117	0.0908552	6.13349e-10	0.411077	unknown		Known-Loci
18	49640844	T	C	rs4939883	0.771678	0.107911	8.61257e-13	0.24914	unknown		Known-Loci
18	49642970	T	G	rs118043171	4.0275	0.559731	6.22691e-13	0.00635924	unknown		Known-Loci
18	49645518	C	G	rs8086351	1.14893	0.145194	2.51147e-15	0.108532	upstream_gene_variant	SMUG1P1	Known-Loci
18	49657424	A	G	rs11659469	0.588292	0.0931484	2.69044e-10	0.360074	unknown		Known-Loci
18	49666690	T	A	rs6507942	0.60508	0.0904534	2.24068e-11	0.493982	unknown		Known-Loci
18	49678025	A	C	rs10048323	0.683828	0.103643	4.16889e-11	0.285423	unknown		Known-Loci
18	49754299	C	T	rs7238738	0.623926	0.092942	1.90572e-11	0.426236	intergenic_variant		Known-Loci
18	49859382	T	C	rs488042	0.785806	0.124509	2.76771e-10	0.15244	intron_variant	MYO5B	Known-Loci
18	49877124	C	T	rs631125	1.20175	0.204113	3.91665e-09	0.0511923	intron_variant	MYO5B	Known-Loci
19	11232027	A	G	rs12979813	-0.64312	0.102838	4.00825e-10	0.301363	intron_variant	DOCK6	Known-Loci
19	11235874	C	T	rs3760782	-1.44845	0.132287	6.69837e-28	0.138289	intron_variant	DOCK6	Known-Loci
19	11248024	T	C	rs4804579	-0.651386	0.10678	1.05907e-09	0.234223	non_coding_transcript_exon_variant	DOCK6	Known-Loci
19	44892587	G	A	rs34095326	-1.52516	0.190132	1.04397e-15	0.0609775	downstream_gene_variant	NECTIN2	Known-Loci
19	44893972	G	A	rs1160983	1.7273	0.203329	1.97764e-17	0.0512529	downstream_gene_variant	NECTIN2	Known-Loci
19	44903416	G	A	rs10119	-0.867021	0.101111	9.91707e-18	0.271916	3_prime_UTR_variant	TOMM40	Known-Loci
19	44905579	T	G	rs405509	0.633452	0.0930988	1.01693e-11	0.437772	downstream_gene_variant	TOMM40	Known-Loci
19	44906745	G	A	rs769449	-1.73322	0.168954	1.08371e-24	0.0770992	downstream_gene_variant	TOMM40	Known-Loci
19	44909976	G	T	rs1065853	2.10724	0.162695	2.28585e-38	0.0816999	downstream_gene_variant	APOE	Known-Loci
19	44918903	C	G	rs12721051	-1.5008	0.133124	1.76975e-29	0.130884	3_prime_UTR_variant	APOC1	Known-Loci
19	44919330	A	G	rs12721054	1.45967	0.248675	4.36336e-09	0.0361317	3_prime_UTR_variant	APOC1	Known-Loci
19	44920687	C	T	rs144311893	2.63398	0.412783	1.75911e-10	0.011771	downstream_gene_variant	APOC1	Known-Loci
19	44923817	A	T	rs138682750	2.33539	0.387165	1.61912e-09	0.0135219	downstream_gene_variant	APOC1	Known-Loci
19	44931624	C	T	rs370625306	4.54244	0.64297	1.6088e-12	0.00484333	downstream_gene_variant	APOC1P1	Known-Loci
19	44935906	C	G	rs35136575	0.671035	0.109244	8.12148e-10	0.211416	downstream_gene_variant	APOC1P1	Known-Loci
19	54296890	T	C	rs798898	-0.590031	0.0952666	5.88556e-10	0.402732	downstream_gene_variant	AC245884.2	Known-Loci
19	8345497	C	T	rs146439891	2.03854	0.348122	4.74684e-09	0.0167356	upstream_gene_variant	AC010323.2	Known-Loci
19	8353227	T	C	rs116846441	4.97432	0.813243	9.55649e-10	0.00301666	intergenic_variant		Known-Loci
19	8562685	C	T	rs117162033	3.32351	0.491132	1.3144e-11	0.00822381	intron_variant	MYO1F	Known-Loci
20	45906012	G	A	rs6065904	-0.807347	0.104272	9.73102e-15	0.246093	intron_variant	PLTP	Known-Loci
20	45908293	G	A	rs6073952	-0.996917	0.135419	1.81563e-13	0.128049	intron_variant	PLTP	Known-Loci
20	45919331	C	T	rs2868346	0.817404	0.0966594	2.7542e-17	0.349379	intergenic_variant		Known-Loci
20	45923216	T	C	rs6073958	-0.923814	0.109985	4.48622e-17	0.211037	downstream_gene_variant	AL162458.1	Known-Loci
LDL
CHR	POS	Allele1	Allele2	rs_dbSNP151	BETA	SE	p.value	MAF	VEP ensembl precedent consequence	VEP ensembl precedent gene	Category
1	55039974	G	T	rs11591147	-22.9613	1.22856	6.0157e-78	0.00926306	missense_variant	PCSK9	Known-Position
2	43847292	C	T	rs4245791	-3.57945	0.292693	2.16687e-34	0.223701	non_coding_transcript_exon_variant	ABCG8	Known-Position
5	156972028	C	T	rs58198139	1.64718	0.250501	4.84785e-11	0.419999	intergenic_variant		Known-Position
6	16126703	G	A	rs7746081	-1.66278	0.252242	4.33862e-11	0.496894	upstream_gene_variant	MYLIP	Known-Position
6	160589086	A	G	rs10455872	6.74273	0.6104	2.28165e-28	0.0398666	intron_variant	LPA	Known-Position
7	25952206	T	C	rs4722551	2.42784	0.37149	6.34424e-11	0.117605	upstream_gene_variant	AC010719.1	Known-Position
20	40551182	G	C	rs1883711	4.96665	0.837517	3.02557e-09	0.0205206	intergenic_variant		Known-Position
1	109173328	G	A	rs4970824	-4.55977	0.629747	4.46553e-13	0.0373439	intron_variant	KIAA1324	Known-Loci
1	109239568	C	T	rs611060	-1.50251	0.250234	1.92e-09	0.426684	downstream_gene_variant	SARS	Known-Loci
1	109241026	T	C	rs579947	-1.58503	0.241367	5.13868e-11	0.418099	downstream_gene_variant	SARS	Known-Loci
1	109254135	G	A	rs596773	-1.9637	0.309766	2.3082e-10	0.181083	intron_variant	CELSR2	Known-Loci
1	109256099	G	A	rs10858082	2.07469	0.242292	1.10168e-17	0.471005	intron_variant	CELSR2	Known-Loci
1	109264661	A	T	rs6657811	-5.0986	0.369131	2.14404e-43	0.116486	intron_variant	CELSR2	Known-Loci
1	109267578	G	A	rs72703203	-6.70034	0.831588	7.80049e-16	0.0206862	missense_variant	CELSR2	Known-Loci
1	109270398	G	A	rs3895559	2.31016	0.238638	3.64546e-22	0.429979	non_coding_transcript_exon_variant	CELSR2	Known-Loci
1	109271097	C	T	rs17035665	-2.76753	0.309337	3.66427e-19	0.179593	intron_variant	CELSR2	Known-Loci
1	109272258	C	T	rs4970834	-5.01783	0.302139	6.12969e-62	0.20117	intron_variant	CELSR2	Known-Loci
1	109272746	T	C	rs6670347	-5.59345	0.461235	7.58886e-34	0.0712349	non_coding_transcript_exon_variant	CELSR2	Known-Loci
1	109274968	G	T	rs12740374	-7.4881	0.28899	4.96618e-148	0.213728	3_prime_UTR_variant	CELSR2	Known-Loci
1	109275506	C	T	rs77579579	-5.80482	0.629664	3.00141e-20	0.0371626	3_prime_UTR_variant	CELSR2	Known-Loci
1	109278262	A	G	rs11577931	-6.49416	0.530638	1.9381e-34	0.0532685	downstream_gene_variant	CELSR2	Known-Loci
1	109278966	G	A	rs4970835	2.0038	0.309464	9.47631e-11	0.195305	downstream_gene_variant	CELSR2	Known-Loci
1	109279175	G	A	rs4970836	5.4148	0.281665	2.31978e-82	0.361977	downstream_gene_variant	CELSR2	Known-Loci
1	109281628	G	A	rs35358959	-5.1688	0.534334	3.91358e-22	0.0524722	synonymous_variant	PSRC1	Known-Loci
1	109282936	C	A	rs138361368	-4.90711	0.712698	5.76821e-12	0.0284593	5_prime_UTR_variant	PSRC1	Known-Loci
1	109283514	C	T	rs657420	1.65405	0.247144	2.19138e-11	0.431256	upstream_gene_variant	PSRC1	Known-Loci
1	109284631	A	G	rs672569	2.3972	0.297786	8.27523e-16	0.237426	upstream_gene_variant	PSRC1	Known-Loci
1	109296770	A	G	rs604349	2.39691	0.334674	7.95474e-13	0.252397	intron_variant	MYBPHL	Known-Loci
1	109297547	C	T	rs76186504	-6.17662	1.03443	2.35762e-09	0.0132757	missense_variant	MYBPHL	Known-Loci
1	109494012	C	T	rs115823613	-4.19836	0.642525	6.39667e-11	0.0354125	downstream_gene_variant	ATXN7L2	Known-Loci
1	54945907	G	A	rs11580527	-8.53315	1.36572	4.15455e-10	0.00756023	intergenic_variant		Known-Loci
1	54982575	G	A	rs12747477	-12.9105	1.70522	3.69848e-14	0.00479314	intron_variant	TMEM61	Known-Loci
1	55026029	T	C	rs4927191	-2.11805	0.257842	2.12946e-16	0.349939	intergenic_variant		Known-Loci
1	55028344	T	C	rs12748266	-1.94255	0.304645	1.81268e-10	0.18586	intergenic_variant		Known-Loci
1	55030366	T	C	rs11206510	-2.17579	0.330766	4.76738e-11	0.151819	intergenic_variant		Known-Loci
1	55032755	G	T	rs2495491	-1.65939	0.255116	7.7974e-11	0.365768	intergenic_variant		Known-Loci
1	55037775	A	G	rs17111503	1.9132	0.287529	2.85361e-11	0.262267	upstream_gene_variant	PCSK9	Known-Loci
1	55038515	C	G	rs2479408	-2.32355	0.296697	4.82475e-15	0.20471	upstream_gene_variant	PCSK9	Known-Loci
1	55038977	G	A	rs2479409	-1.83318	0.252658	3.99983e-13	0.372753	upstream_gene_variant	PCSK9	Known-Loci
1	55040948	G	A	rs28362208	-4.09379	0.549689	9.51551e-14	0.0552551	intron_variant	PCSK9	Known-Loci
1	55045798	C	T	rs7530425	2.11304	0.251702	4.65833e-17	0.480315	intron_variant	PCSK9	Known-Loci
1	55047496	T	C	rs12066265	-6.47969	0.626679	4.65907e-25	0.0401662	intron_variant	PCSK9	Known-Loci
1	55050064	G	A	rs12063962	-4.18643	0.556153	5.17303e-14	0.0530793	intron_variant	PCSK9	Known-Loci
1	55052487	C	A	rs11806638	-3.3174	0.365275	1.06691e-19	0.135075	intron_variant	PCSK9	Known-Loci
1	55052493	G	A	rs625619	1.44819	0.247227	4.69172e-09	0.472124	intron_variant	PCSK9	Known-Loci
1	55052749	C	T	rs72646508	-25.5104	3.58632	1.13347e-12	0.00108792	missense_variant	PCSK9	Known-Loci
1	55054539	G	A	rs1165287	2.60282	0.253753	1.0972e-24	0.462979	intron_variant	PCSK9	Known-Loci
1	55054772	A	G	rs11804420	-4.6315	0.407418	6.04032e-30	0.0991265	intron_variant	PCSK9	Known-Loci
1	55055522	C	T	rs12136600	-3.86709	0.386074	1.29067e-23	0.105283	intron_variant	PCSK9	Known-Loci
1	55058129	A	G	rs28362261	-11.7083	1.63294	7.49492e-13	0.00527403	missense_variant	PCSK9	Known-Loci
1	55058182	G	A	rs28362263	-10.526	0.73222	7.37803e-47	0.0283647	missense_variant	PCSK9	Known-Loci
1	55058549	C	T	rs141502002	17.7684	2.3221	1.98088e-14	0.00257001	missense_variant	PCSK9	Known-Loci
1	55063514	G	A	rs505151	-4.05167	0.408776	3.70226e-23	0.10239	downstream_gene_variant	USP24	Known-Loci
1	55063542	C	A	rs28362286	-46.4786	2.42433	6.37487e-82	0.00240445	downstream_gene_variant	USP24	Known-Loci
1	55077406	T	C	rs56235208	3.53231	0.486522	3.86115e-13	0.0640925	intron_variant	USP24	Known-Loci
1	55083701	T	A	rs6588545	-4.20038	0.388069	2.65494e-27	0.121287	intron_variant	USP24	Known-Loci
1	55099463	T	C	rs78558159	-8.3722	0.996618	4.44187e-17	0.014679	intron_variant	USP24	Known-Loci
1	55119171	G	A	rs191448950	-18.4722	2.08224	7.22971e-19	0.00320068	intron_variant	USP24	Known-Loci
1	55168547	C	T	rs34059420	-16.2894	2.20742	1.59028e-13	0.00283804	intron_variant	USP24	Known-Loci
1	55171947	A	G	rs1165221	2.21533	0.286278	1.00699e-14	0.242511	intron_variant	USP24	Known-Loci
1	55173257	T	A	rs74073060	-5.89199	0.538899	7.98081e-28	0.0565165	intron_variant	USP24	Known-Loci
1	55208327	C	T	rs12750160	-14.6681	1.3864	3.68987e-26	0.00726854	intron_variant	USP24	Known-Loci
1	55213327	A	G	rs6669991	1.62362	0.2463	4.33843e-11	0.448758	intron_variant	USP24	Known-Loci
1	55235833	T	C	rs74073085	-5.93993	0.592942	1.27399e-23	0.0460394	intron_variant	MIR4422HG	Known-Loci
1	55237076	A	G	rs115317340	-7.72838	1.103	2.44068e-12	0.0118567	intron_variant	MIR4422HG	Known-Loci
1	55250824	G	A	rs2647286	-1.73878	0.276504	3.20652e-10	0.297876	intron_variant	MIR4422HG	Known-Loci
1	55258334	A	T	rs74073090	-2.91357	0.489786	2.70358e-09	0.0761384	intron_variant	MIR4422HG	Known-Loci
1	55270536	T	C	rs79233020	-4.49095	0.754334	2.62411e-09	0.0267091	intron_variant	MIR4422HG	Known-Loci
1	55293465	A	G	rs17414716	-16.4681	2.05317	1.0507e-15	0.00331105	intron_variant	MIR4422HG	Known-Loci
1	55313499	G	A	rs776864373	-21.4897	3.38163	2.08653e-10	0.00122193	intron_variant	MIR4422HG	Known-Loci
1	55335204	A	G	rs539431435	-35.2106	2.66746	8.76511e-40	0.00197875	intron_variant	AL603840.1	Known-Loci
1	55389793	G	A	rs78743423	-5.86359	0.928523	2.70214e-10	0.016981	intron_variant	AL603840.1	Known-Loci
1	55400115	T	C	rs77896715	14.8216	2.53454	4.97977e-09	0.00217583	downstream_gene_variant	RNU6-830P	Known-Loci
1	55473824	G	A	rs188026950	-18.9374	2.91744	8.5215e-11	0.00163976	intron_variant	AL603840.1	Known-Loci
1	62620330	T	A	rs12239737	-1.54217	0.253725	1.21601e-09	0.320486	intron_variant	DOCK7	Known-Loci
2	20904871	G	C	rs11673889	-1.61396	0.262115	7.39244e-10	0.358208	intergenic_variant		Known-Loci
2	20934123	A	G	rs10198175	-3.46089	0.508192	9.7462e-12	0.0600955	intergenic_variant		Known-Loci
2	20951027	T	C	rs4075673	-2.08813	0.264195	2.7064e-15	0.313675	intergenic_variant		Known-Loci
2	20985339	A	G	rs7557067	-1.87357	0.286986	6.64625e-11	0.257702	intergenic_variant		Known-Loci
2	20986670	C	T	rs55938327	-3.09547	0.329076	5.12676e-21	0.163321	intergenic_variant		Known-Loci
2	20990321	C	T	rs1317821	2.08956	0.302652	5.04969e-12	0.196881	intergenic_variant		Known-Loci
2	20996129	G	T	rs6725189	-2.51641	0.309795	4.55389e-16	0.180137	downstream_gene_variant	AC115619.1	Known-Loci
2	21000378	A	G	rs72654432	-3.63077	0.492714	1.72014e-13	0.0636983	downstream_gene_variant	APOB	Known-Loci
2	21009932	G	A	rs1041968	3.3904	0.257436	1.30834e-39	0.360778	synonymous_variant	APOB	Known-Loci
2	21011100	T	C	rs533617	-6.25673	0.795422	3.66359e-15	0.0225073	missense_variant	APOB	Known-Loci
2	21016795	T	C	rs12720816	3.67677	0.300553	2.06246e-34	0.223519	intron_variant	APOB	Known-Loci
2	21022495	A	G	rs3791981	-2.54142	0.314004	5.79333e-16	0.199499	intron_variant	APOB	Known-Loci
2	21026844	C	T	rs12691202	-4.76266	0.771643	6.73878e-10	0.0241312	downstream_gene_variant	AC010872.1	Known-Loci
2	21028168	T	G	rs570877	3.29723	0.352161	7.76308e-21	0.134831	downstream_gene_variant	AC010872.1	Known-Loci
2	21030756	A	T	rs12720807	3.79639	0.477981	1.98061e-15	0.0670488	intron_variant	APOB	Known-Loci
2	21041028	G	A	rs1367117	4.225	0.283783	3.93537e-50	0.237434	missense_variant	APOB	Known-Loci
2	21045947	A	T	rs6547925	-4.0717	0.345328	4.35213e-32	0.141532	upstream_gene_variant	APOB	Known-Loci
2	21048451	A	G	rs1713222	4.54861	0.317113	1.16514e-46	0.177346	upstream_gene_variant	APOB	Known-Loci
2	21048835	T	A	rs34722314	-5.66618	0.41285	7.23868e-43	0.0953898	upstream_gene_variant	APOB	Known-Loci
2	21053136	T	C	rs72902579	-3.42662	0.474743	5.28221e-13	0.0706909	intergenic_variant		Known-Loci
2	21069522	G	A	rs57667647	-4.28912	0.682382	3.26796e-10	0.0306903	intergenic_variant		Known-Loci
2	21072103	G	A	rs541041	5.24462	0.28815	5.06813e-74	0.281487	intergenic_variant		Known-Loci
2	21075141	G	A	rs183281507	-13.1196	2.14508	9.58501e-10	0.00298783	intergenic_variant		Known-Loci
2	21086463	C	T	rs71435594	-5.79803	0.563398	7.72182e-25	0.0470011	intergenic_variant		Known-Loci
2	21097378	T	C	rs11693870	3.51618	0.254905	2.76599e-43	0.308456	intergenic_variant		Known-Loci
2	21149142	A	G	rs113457017	3.64322	0.586551	5.25649e-10	0.0430436	unknown		Known-Loci
2	21152474	G	A	rs312976	2.96701	0.254646	2.25348e-31	0.334211	intergenic_variant		Known-Loci
2	21155581	A	G	rs111826230	4.10476	0.575458	9.81906e-13	0.0453062	intergenic_variant		Known-Loci
2	21158305	G	A	rs12997242	3.73024	0.251875	1.2647e-49	0.348086	intergenic_variant		Known-Loci
2	21163102	T	C	rs1712249	3.85901	0.275959	1.9526e-44	0.257694	intergenic_variant		Known-Loci
2	21166787	T	G	rs4635554	2.47812	0.244071	3.20364e-24	0.385848	intergenic_variant		Known-Loci
2	21180566	A	G	rs57305952	3.46165	0.321058	4.18579e-27	0.16273	intergenic_variant		Known-Loci
2	21196778	G	A	rs10221742	-3.68455	0.269275	1.27931e-42	0.309071	downstream_gene_variant	AC067959.1	Known-Loci
2	21226162	T	C	rs13420469	2.06872	0.263163	3.81152e-15	0.293075	intron_variant	AC018742.1	Known-Loci
2	21228732	C	T	rs436566	-2.28468	0.279773	3.18312e-16	0.267068	intron_variant	AC018742.1	Known-Loci
2	21228815	G	A	rs35239705	-2.65337	0.315707	4.29578e-17	0.171946	intron_variant	AC018742.1	Known-Loci
2	21230861	A	G	rs10166144	-3.6287	0.316733	2.17762e-30	0.171946	intron_variant	AC018742.1	Known-Loci
2	21237304	C	T	rs10166647	-1.6204	0.241803	2.06524e-11	0.400385	intron_variant	AC018742.1	Known-Loci
2	21240646	A	C	rs10181679	-1.89183	0.297319	1.97902e-10	0.210938	intron_variant	AC018742.1	Known-Loci
2	21241114	T	C	rs312045	-1.78639	0.246423	4.19001e-13	0.435064	intron_variant	AC018742.1	Known-Loci
2	21248731	T	C	rs1848922	3.5098	0.287443	2.73476e-34	0.227619	intron_variant	AC018742.1	Known-Loci
2	21248878	G	A	rs10177017	-2.73273	0.289787	4.09587e-21	0.259634	intron_variant	AC018742.1	Known-Loci
2	21291924	C	G	rs13014768	-4.22811	0.528316	1.21433e-15	0.0538124	intron_variant	AC018742.1	Known-Loci
2	43839108	G	C	rs11887534	-4.40469	0.479351	3.97001e-20	0.0646916	missense_variant	ABCG8	Known-Loci
2	43841837	C	A	rs61226753	3.91598	0.522539	6.67297e-14	0.0542539	intron_variant	ABCG8	Known-Loci
2	43872294	C	A	rs4148217	-1.78701	0.283812	3.04504e-10	0.226074	missense_variant	ABCG8	Known-Loci
4	68625465	G	T	rs13121671	-1.70483	0.259785	5.29232e-11	0.354369	downstream_gene_variant	AC147055.3	Known-Loci
5	156942766	C	T	rs898956003	19.2627	3.2557	3.28658e-09	0.0013796	intron_variant	TIMD4	Known-Loci
5	75292432	G	A	rs12655005	2.3776	0.280673	2.43209e-17	0.244537	intergenic_variant		Known-Loci
5	75297296	A	T	rs115543819	1.46637	0.249161	3.97514e-09	0.355559	intergenic_variant		Known-Loci
5	75319196	C	T	rs17671591	1.82698	0.248139	1.80218e-13	0.351602	downstream_gene_variant	AC008897.2	Known-Loci
5	75335004	G	A	rs72633963	2.5231	0.38519	5.74309e-11	0.107861	non_coding_transcript_exon_variant	AC008897.2	Known-Loci
5	75355259	A	G	rs3846662	2.05373	0.257544	1.53241e-15	0.425651	downstream_gene_variant	COL4A3BP	Known-Loci
5	75357637	T	G	rs10473972	1.82433	0.278421	5.66162e-11	0.235077	intron_variant	COL4A3BP	Known-Loci
5	75360714	T	C	rs12916	2.28907	0.247773	2.49871e-20	0.364294	3_prime_UTR_variant	HMGCR	Known-Loci
5	75615045	A	G	rs984976	1.81496	0.259644	2.74559e-12	0.449901	intron_variant	ANKDD1B	Known-Loci
5	75621147	G	A	rs57907925	2.4826	0.380836	7.0865e-11	0.110463	intron_variant	ANKDD1B	Known-Loci
5	75626058	C	T	rs17739580	1.75465	0.296015	3.07451e-09	0.199601	intron_variant	ANKDD1B	Known-Loci
6	160150467	A	G	rs9347386	-1.5578	0.257353	1.42033e-09	0.325752	intron_variant	SLC22A1	Known-Loci
6	160330499	G	T	rs9295128	9.5744	1.27367	5.59627e-14	0.00868756	intergenic_variant		Known-Loci
6	160610628	C	T	rs115848955	6.21181	0.934836	3.0359e-11	0.0164528	intron_variant	LPA	Known-Loci
6	160658567	A	C	rs138429428	10.5715	1.35317	5.61311e-15	0.00773367	intron_variant	LPA	Known-Loci
6	160668275	C	T	rs56393506	2.57869	0.319191	6.53838e-16	0.164173	intron_variant	AL109933.2	Known-Loci
6	160690668	C	T	rs186696265	11.144	1.32655	4.43462e-17	0.00797805	intergenic_variant		Known-Loci
6	160962047	A	G	rs143843429	8.0321	1.23427	7.63806e-11	0.00921575	intron_variant	AL139393.1	Known-Loci
6	16131066	G	C	rs2066905	-1.694	0.275302	7.59108e-10	0.336008	intron_variant	MYLIP	Known-Loci
7	137875053	T	C	rs73729083	-3.43848	0.584116	3.94148e-09	0.0455033	3_prime_UTR_variant	CREB3L2	Known-Loci
8	125467073	G	A	rs6982636	-1.82526	0.239968	2.82159e-14	0.436751	intron_variant	AC091114.1	Known-Loci
8	125467120	C	T	rs6982502	-2.12122	0.25666	1.40052e-16	0.3788	intron_variant	AC091114.1	Known-Loci
8	125487789	C	G	rs28601761	-1.87638	0.250731	7.23062e-14	0.356403	intron_variant	AC091114.1	Known-Loci
8	125495147	C	A	rs2954038	-2.12658	0.284607	7.89844e-14	0.23894	intron_variant	AC091114.1	Known-Loci
8	9326086	A	G	rs4841132	2.89932	0.39605	2.46886e-13	0.100821	non_coding_transcript_exon_variant	AC022784.1	Known-Loci
9	133274084	C	T	rs912805253	-1.7848	0.24922	7.97903e-13	0.35455	intron_variant	ABO	Known-Loci
9	133274414	A	G	rs947073006	-2.96925	0.317232	7.98313e-21	0.170015	intron_variant	ABO	Known-Loci
9	133278537	C	T	rs11244061	2.58241	0.437108	3.46399e-09	0.0842583	upstream_gene_variant	ABO	Known-Loci
11	126351403	G	T	rs78471630	3.41385	0.567148	1.75132e-09	0.0458186	non_coding_transcript_exon_variant	GSEC	Known-Loci
11	126368738	T	C	rs74612335	2.0814	0.334661	4.98957e-10	0.148296	intron_variant	ST3GAL4	Known-Loci
11	61790331	T	C	rs102275	-1.6605	0.249594	2.87561e-11	0.484738	downstream_gene_variant	MIR611	Known-Loci
11	61807686	A	G	rs174553	-2.33017	0.279486	7.59736e-17	0.299437	intron_variant	FADS2	Known-Loci
11	61833906	C	T	rs2524296	-2.34956	0.401087	4.68516e-09	0.114026	intron_variant	FADS2	Known-Loci
11	5679844	C	A	rs11601507	2.85506	0.486638	4.43979e-09	0.0639742	missense_variant	TRIM5	Known-Loci
16	71984518	T	C	rs10492825	1.89806	0.299534	2.34695e-10	0.202439	intron_variant	PKD1L3	Known-Loci
16	72106654	G	A	rs2287997	2.50965	0.320311	4.68687e-15	0.165671	intron_variant	DHX38	Known-Loci
16	72182890	C	A	rs7200153	4.29953	0.610564	1.89635e-12	0.0429648	intergenic_variant		Known-Loci
17	69253570	C	T	rs77262773	7.10018	1.08289	5.5019e-11	0.011975	splice_region_variant	ABCA5	Known-Loci
17	7166093	G	A	rs186021206	-13.6251	1.836	1.16167e-13	0.00413881	intergenic_variant		Known-Loci
19	10690691	A	C	rs116767163	-20.5276	2.30535	5.37152e-19	0.00265672	3_prime_UTR_variant	ILF3	Known-Loci
19	10702688	T	C	rs4425006	3.47177	0.519129	2.26737e-11	0.0552866	intron_variant	QTRT1	Known-Loci
19	10740461	C	T	rs535500504	-17.8674	2.86065	4.21289e-10	0.00171071	intron_variant	DNM2	Known-Loci
19	10796610	A	G	rs34516961	2.48984	0.402114	5.9454e-10	0.0996705	intron_variant	DNM2	Known-Loci
19	10797947	G	T	rs76186695	-3.0668	0.353792	4.38352e-18	0.131835	intron_variant	DNM2	Known-Loci
19	10815845	T	C	rs3786717	-2.15876	0.268301	8.55172e-16	0.38312	downstream_gene_variant	MIR199A1	Known-Loci
19	10861798	G	C	rs142213240	-4.89582	0.64992	4.96073e-14	0.034364	intron_variant	C19orf38	Known-Loci
19	10920788	C	G	rs2288842	-1.75116	0.278774	3.35013e-10	0.252948	downstream_gene_variant	YIPF2	Known-Loci
19	10946749	A	G	rs373290153	-15.0839	1.87356	8.21503e-16	0.00403633	intergenic_variant		Known-Loci
19	10952989	G	A	rs74942924	-5.05964	0.798309	2.32848e-10	0.0224836	intergenic_variant		Known-Loci
19	10953397	C	T	rs55820791	-1.57671	0.268609	4.36061e-09	0.290166	intergenic_variant		Known-Loci
19	10957159	A	G	rs6511716	-1.83402	0.241242	2.90711e-14	0.399084	upstream_gene_variant	SMARCA4	Known-Loci
19	10968785	C	T	rs76427108	-10.0222	1.35598	1.45603e-13	0.00779673	intron_variant	SMARCA4	Known-Loci
19	11015484	T	C	rs73013166	-5.00501	0.567838	1.20607e-18	0.0456925	downstream_gene_variant	RN7SL192P	Known-Loci
19	11023151	C	T	rs12609589	2.41394	0.393176	8.27383e-10	0.105891	intron_variant	SMARCA4	Known-Loci
19	11023414	A	G	rs12611191	-3.19371	0.312103	1.41242e-24	0.182928	intron_variant	SMARCA4	Known-Loci
19	11035823	T	C	rs3786721	-2.44728	0.244855	1.60617e-23	0.401772	downstream_gene_variant	RF02271	Known-Loci
19	11036850	T	C	rs73013176	-9.88452	1.48286	2.63148e-11	0.00637771	downstream_gene_variant	RF02271	Known-Loci
19	11037437	C	G	rs34622780	-1.92074	0.245865	5.62082e-15	0.382584	downstream_gene_variant	RF02271	Known-Loci
19	11042158	A	G	rs7257648	-13.0179	1.70715	2.43077e-14	0.00487986	intron_variant	SMARCA4	Known-Loci
19	11053469	G	A	rs1968447	-1.45211	0.245129	3.14472e-09	0.413109	intron_variant	SMARCA4	Known-Loci
19	11058028	C	G	rs142769639	-13.7853	1.54811	5.35687e-19	0.0059047	intron_variant	SMARCA4	Known-Loci
19	11058838	C	T	rs9105	-4.62835	0.657476	1.92828e-12	0.0336229	synonymous_variant	SMARCA4	Known-Loci
19	11063027	G	T	rs8108977	-2.4267	0.252184	6.41045e-22	0.383475	intron_variant	SMARCA4	Known-Loci
19	11065147	C	T	rs56315738	-3.81691	0.475566	1.00663e-15	0.0748455	intron_variant	SMARCA4	Known-Loci
19	11066195	C	T	rs113365523	-2.67582	0.413779	1.00113e-10	0.0921024	intron_variant	SMARCA4	Known-Loci
19	11073161	G	A	rs73015007	-3.73304	0.333647	4.63786e-29	0.15763	intron_variant	SMARCA4	Known-Loci
19	11074338	A	G	rs11085758	-2.45926	0.251317	1.29959e-22	0.462561	intron_variant	SMARCA4	Known-Loci
19	11075736	C	T	rs9305019	-4.15759	0.303327	9.26494e-43	0.198206	intron_variant	SMARCA4	Known-Loci
19	11077632	C	T	rs369832065	-10.9267	1.40328	6.88632e-15	0.00731584	intron_variant	SMARCA4	Known-Loci
19	11081053	C	T	rs138294113	-10.2469	0.37596	1.44035e-163	0.111511	downstream_gene_variant	SMARCA4	Known-Loci
19	11081528	C	A	rs60607069	-8.93508	1.28492	3.5562e-12	0.00853778	downstream_gene_variant	SMARCA4	Known-Loci
19	11081927	C	T	rs112159161	-9.22119	1.17261	3.72654e-15	0.0103116	downstream_gene_variant	SMARCA4	Known-Loci
19	11083273	A	G	rs10412048	-5.75952	0.305011	1.57385e-79	0.215739	downstream_gene_variant	SMARCA4	Known-Loci
19	11089332	C	T	rs17249141	-27.4274	2.15356	3.73795e-37	0.00303513	upstream_gene_variant	LDLR	Known-Loci
19	11090130	C	T	rs17242353	5.43416	0.732492	1.18255e-13	0.0269299	intron_variant	LDLR	Known-Loci
19	11091784	T	A	rs17242787	-12.441	1.51878	2.58049e-16	0.00621216	intron_variant	LDLR	Known-Loci
19	11095299	G	A	rs8102912	-3.48626	0.26732	7.09946e-39	0.379746	intron_variant	LDLR	Known-Loci
19	11095899	G	A	rs6511721	-2.67874	0.265238	5.5573e-24	0.350412	intron_variant	LDLR	Known-Loci
19	11096840	G	A	rs73015030	-5.70802	0.816083	2.66373e-12	0.0216874	intron_variant	LDLR	Known-Loci
19	11100236	C	T	rs2228671	-7.42718	0.433726	9.80782e-66	0.0821929	synonymous_variant	LDLR	Known-Loci
19	11105941	G	A	rs10422256	2.19793	0.240574	6.46924e-20	0.476767	intron_variant	LDLR	Known-Loci
19	11111624	G	A	rs11669576	2.65798	0.444191	2.17905e-09	0.0808369	missense_variant	LDLR	Known-Loci
19	11114839	G	T	rs9789328	2.37833	0.269486	1.09061e-18	0.315764	downstream_gene_variant	MIR6886	Known-Loci
19	11115581	C	T	rs17242941	-7.2519	1.08745	2.58068e-11	0.012172	downstream_gene_variant	MIR6886	Known-Loci
19	11116804	A	C	rs2738447	2.11853	0.250801	2.98672e-17	0.350348	downstream_gene_variant	MIR6886	Known-Loci
19	11120014	C	G	rs116959285	4.04649	0.673932	1.92165e-09	0.0320699	intron_variant	LDLR	Known-Loci
19	11120527	G	A	rs72658867	-15.2866	1.37728	1.26668e-28	0.00738679	splice_region_variant	LDLR	Known-Loci
19	11126359	A	G	rs371179638	-12.1031	1.9629	7.00692e-10	0.00368946	intron_variant	LDLR	Known-Loci
19	11131631	G	C	rs2738464	2.02441	0.301556	1.90406e-11	0.204063	3_prime_UTR_variant	LDLR	Known-Loci
19	11132769	A	G	rs5742911	-1.94918	0.264769	1.81433e-13	0.277907	3_prime_UTR_variant	LDLR	Known-Loci
19	11134824	C	T	rs116159325	-4.6722	0.662793	1.79882e-12	0.0342142	downstream_gene_variant	LDLR	Known-Loci
19	11137428	G	A	rs147540853	-3.05203	0.475699	1.40005e-10	0.068791	downstream_gene_variant	LDLR	Known-Loci
19	11144504	G	A	rs187759640	-11.0679	1.21254	6.98433e-20	0.0098622	intron_variant	SPC24	Known-Loci
19	11151801	T	G	rs2421206	1.93843	0.275254	1.89054e-12	0.276315	intron_variant	SPC24	Known-Loci
19	11153913	T	A	rs28793743	-1.56238	0.26216	2.52799e-09	0.306453	intron_variant	SPC24	Known-Loci
19	11156827	C	T	rs934425	-1.60407	0.259398	6.25715e-10	0.30382	upstream_gene_variant	SPC24	Known-Loci
19	11159050	G	T	rs11671372	-2.39448	0.245411	1.72132e-22	0.397972	upstream_gene_variant	SPC24	Known-Loci
19	11166556	G	A	rs4804573	-2.61844	0.243361	5.34644e-27	0.488616	3_prime_UTR_variant	KANK2	Known-Loci
19	11170656	C	T	rs537959992	-16.8272	1.8968	7.22771e-19	0.00391808	intron_variant	KANK2	Known-Loci
19	11172840	G	A	rs138318448	-4.47758	0.601517	9.7826e-14	0.0404579	intron_variant	KANK2	Known-Loci
19	11239812	C	T	rs2278426	-2.52854	0.378368	2.34485e-11	0.118969	intron_variant	DOCK6	Known-Loci
19	11253208	C	T	rs138355766	-15.5029	2.29719	1.49232e-11	0.00265672	intron_variant	DOCK6	Known-Loci
19	19215154	G	T	rs3761077	-2.62723	0.425804	6.82673e-10	0.0861267	intron_variant	NCAN	Known-Loci
19	19591575	G	A	rs17217098	-3.75051	0.617614	1.25874e-09	0.0387314	intron_variant	PBX4	Known-Loci
19	44389907	G	T	rs62116778	-5.65061	0.927935	1.13304e-09	0.016366	downstream_gene_variant	AC245748.2	Known-Loci
19	44615391	A	T	rs112094197	-16.3651	2.21071	1.33498e-13	0.00286958	intron_variant	IGSF23	Known-Loci
19	44680613	C	G	rs112310225	-6.12474	0.820047	8.09555e-14	0.0210567	intron_variant	AC243964.2	Known-Loci
19	44694462	C	G	rs62120566	-8.72848	1.15133	3.42355e-14	0.0106111	intron_variant	AC243964.2	Known-Loci
19	44694790	C	T	rs112952132	-9.60985	1.59459	1.67517e-09	0.00551842	intron_variant	AC243964.2	Known-Loci
19	44717621	T	C	rs11881756	-2.50842	0.405865	6.39247e-10	0.0935371	intron_variant	AC243964.2	Known-Loci
19	44728895	G	A	rs62117160	-13.1947	0.841142	1.86681e-55	0.0201738	upstream_gene_variant	RF00285	Known-Loci
19	44747899	A	C	rs2965169	-1.55452	0.244884	2.18187e-10	0.488845	non_coding_transcript_exon_variant	BCL3	Known-Loci
19	44750234	C	T	rs10401176	-2.02365	0.319294	2.32951e-10	0.167484	intron_variant	BCL3	Known-Loci
19	44752422	G	C	rs62117206	-3.70408	0.495613	7.79579e-14	0.0600798	intron_variant	BCL3	Known-Loci
19	44757093	T	C	rs35980686	-10.4996	1.76183	2.53067e-09	0.00445415	missense_variant	BCL3	Known-Loci
19	44770147	G	A	rs2965135	-2.88799	0.470329	8.23303e-10	0.0844633	downstream_gene_variant	AC092066.1	Known-Loci
19	44771076	C	A	rs2965139	-3.66593	0.568926	1.16667e-10	0.0503831	intergenic_variant		Known-Loci
19	44793107	G	A	rs112450640	-16.5544	1.16971	1.7998e-45	0.0103273	intron_variant	CBLC	Known-Loci
19	44799247	G	A	rs148933445	-18.2495	1.15822	6.19191e-56	0.0105244	intron_variant	CBLC	Known-Loci
19	44799521	A	G	rs111794050	-3.07633	0.420275	2.48313e-13	0.0925675	intron_variant	CBLC	Known-Loci
19	44800054	G	A	rs10418198	-5.18256	0.575982	2.30343e-19	0.0441552	intron_variant	CBLC	Known-Loci
19	44813331	G	A	rs28399654	-9.23359	0.863154	1.04561e-26	0.0190858	missense_variant	BCAM	Known-Loci
19	44820881	G	A	rs28399637	2.71028	0.30768	1.2653e-18	0.201012	intron_variant	BCAM	Known-Loci
19	44821640	C	T	rs28399665	-18.8657	1.83941	1.10813e-24	0.00409939	downstream_gene_variant	BCAM	Known-Loci
19	44827846	A	G	rs7343130	2.05676	0.244461	3.98182e-17	0.391382	intergenic_variant		Known-Loci
19	44828982	T	A	rs148425485	-12.1867	1.40457	4.08444e-18	0.00715029	intergenic_variant		Known-Loci
19	44832419	A	G	rs56394238	1.5756	0.242156	7.69031e-11	0.430775	intergenic_variant		Known-Loci
19	44834661	G	A	rs147711004	6.23502	0.932076	2.24105e-11	0.0164291	intergenic_variant		Known-Loci
19	44835266	G	C	rs73048288	2.62952	0.290564	1.43347e-19	0.235684	intergenic_variant		Known-Loci
19	44836881	G	A	rs2927482	1.5437	0.251803	8.75705e-10	0.361543	intergenic_variant		Known-Loci
19	44842530	A	T	rs111371860	-6.04543	0.573082	5.13493e-26	0.0450776	upstream_gene_variant	NECTIN2	Known-Loci
19	44843294	A	T	rs1985096	2.53891	0.286461	7.78755e-19	0.246807	upstream_gene_variant	NECTIN2	Known-Loci
19	44844654	C	A	rs4452060	2.20687	0.241803	7.0586e-20	0.433598	upstream_gene_variant	NECTIN2	Known-Loci
19	44846112	T	C	rs2927472	3.27582	0.367624	5.06712e-19	0.124882	upstream_gene_variant	NECTIN2	Known-Loci
19	44852338	C	T	rs11667610	-1.77722	0.302955	4.45672e-09	0.191544	intron_variant	NECTIN2	Known-Loci
19	44858086	C	T	rs57210681	-12.547	1.63216	1.50193e-14	0.00532133	intron_variant	NECTIN2	Known-Loci
19	44858389	A	G	rs365653	-1.94593	0.320491	1.26569e-09	0.163014	intron_variant	NECTIN2	Known-Loci
19	44859129	C	G	rs115242171	-14.3053	1.59983	3.83164e-19	0.00542381	intron_variant	NECTIN2	Known-Loci
19	44864648	A	G	rs112283362	-2.8459	0.464635	9.0671e-10	0.0781014	intron_variant	NECTIN2	Known-Loci
19	44865653	A	G	rs34777587	-7.57731	0.911615	9.41295e-17	0.0174382	synonymous_variant	NECTIN2	Known-Loci
19	44865946	G	A	rs112422902	-15.8098	0.850686	4.26939e-77	0.0198426	intron_variant	NECTIN2	Known-Loci
19	44868924	A	T	rs576641302	-13.8395	2.35299	4.06105e-09	0.00254635	intron_variant	NECTIN2	Known-Loci
19	44869269	A	G	rs114590439	-9.40766	1.42822	4.48869e-11	0.00689802	intron_variant	NECTIN2	Known-Loci
19	44872953	C	T	rs978689126	-20.3703	3.42671	2.77176e-09	0.0011904	intron_variant	NECTIN2	Known-Loci
19	44873027	C	G	rs519113	-1.71976	0.268501	1.5033e-10	0.266926	intron_variant	NECTIN2	Known-Loci
19	44876259	G	A	rs412776	2.35872	0.347718	1.1737e-11	0.134468	intron_variant	NECTIN2	Known-Loci
19	44878201	C	T	rs186930841	-18.9038	3.1672	2.39266e-09	0.00139537	downstream_gene_variant	AC011481.2	Known-Loci
19	44878777	A	G	rs6859	-2.27097	0.242006	6.35418e-21	0.402237	3_prime_UTR_variant	NECTIN2	Known-Loci
19	44878835	T	A	rs139084884	-9.46341	1.34884	2.28362e-12	0.00791498	3_prime_UTR_variant	NECTIN2	Known-Loci
19	44879418	G	A	rs41290120	-18.1937	0.77835	7.73259e-121	0.0238474	downstream_gene_variant	AC011481.2	Known-Loci
19	44881037	G	C	rs113525313	-6.60471	0.724703	7.96401e-20	0.0287588	downstream_gene_variant	AC011481.2	Known-Loci
19	44881081	G	A	rs1985129	1.51296	0.245939	7.6625e-10	0.466148	downstream_gene_variant	AC011481.2	Known-Loci
19	44882502	G	C	rs3745150	1.99115	0.254677	5.35185e-15	0.336072	intron_variant	NECTIN2	Known-Loci
19	44882972	A	G	rs186800437	-11.1906	1.83124	9.90362e-10	0.004194	intron_variant	NECTIN2	Known-Loci
19	44885917	T	A	rs283813	-5.33763	0.336247	9.57069e-57	0.162005	intron_variant	NECTIN2	Known-Loci
19	44887654	A	C	rs139594050	-20.7051	2.06048	9.30972e-24	0.00327952	intron_variant	NECTIN2	Known-Loci
19	44891961	C	T	rs186201227	-21.9745	2.25437	1.89094e-22	0.00272767	downstream_gene_variant	NECTIN2	Known-Loci
19	44892009	G	A	rs157580	2.10576	0.260175	5.79173e-16	0.326887	downstream_gene_variant	NECTIN2	Known-Loci
19	44892587	G	A	rs34095326	6.23047	0.505943	7.5613e-35	0.0603715	downstream_gene_variant	NECTIN2	Known-Loci
19	44893408	G	T	rs59007384	-2.15789	0.281358	1.72595e-14	0.235116	downstream_gene_variant	NECTIN2	Known-Loci
19	44893416	G	T	rs157583	7.14297	0.616916	5.29568e-31	0.0410491	downstream_gene_variant	NECTIN2	Known-Loci
19	44895062	G	A	rs157589	11.5872	1.48995	7.43202e-15	0.00639348	intron_variant	TOMM40	Known-Loci
19	44895103	C	T	rs140021317	12.9881	2.06035	2.90359e-10	0.0032874	intron_variant	TOMM40	Known-Loci
19	44895376	G	C	rs11668327	-4.73166	0.387225	2.44878e-34	0.109619	intron_variant	TOMM40	Known-Loci
19	44897490	T	A	rs61679753	-19.966	0	0	0.0587081	intron_variant	TOMM40	Known-Loci
19	44899039	A	G	rs369115420	-25.4283	2.09913	8.93347e-34	0.00320068	intron_variant	TOMM40	Known-Loci
19	44901600	T	C	rs112019714	8.98363	0.68297	1.61869e-39	0.0310371	3_prime_UTR_variant	TOMM40	Known-Loci
19	44903416	G	A	rs10119	2.89007	0.267962	4.03667e-27	0.27123	3_prime_UTR_variant	TOMM40	Known-Loci
19	44904463	C	G	rs434132	8.30962	0.619561	5.13521e-41	0.0415616	downstream_gene_variant	TOMM40	Known-Loci
19	44905371	T	C	rs769446	-7.78447	0.461567	8.09484e-64	0.0709511	downstream_gene_variant	TOMM40	Known-Loci
19	44905579	T	G	rs405509	-3.73351	0.246636	9.12753e-52	0.437878	downstream_gene_variant	TOMM40	Known-Loci
19	44906745	G	A	rs769449	8.13573	0.448051	1.10929e-73	0.0768164	downstream_gene_variant	TOMM40	Known-Loci
19	44908684	T	C	rs429358	9.28831	0.33099	2.83441e-173	0.153057	downstream_gene_variant	TOMM40	Known-Loci
19	44908783	C	T	rs769455	-11.3922	1.3792	1.45632e-16	0.00744986	missense_variant	APOE	Known-Loci
19	44910319	C	T	rs75627662	-7.23806	0.315904	3.51119e-116	0.167295	downstream_gene_variant	APOE	Known-Loci
19	44910967	G	A	rs138994584	-20.7507	3.08345	1.70017e-11	0.00147421	downstream_gene_variant	APOE	Known-Loci
19	44911142	C	A	rs72654473	-13.9769	0.375949	0.0000000000000000000000000000000000000000000000000000000000000000000000000000000000000000000000000000000000000000000000000000000000000000000000000000000000000000000000000000000000000000000000000000000000000000000000000000000000000000000000000000000000000000000000000000000000000000000000000000000000000156554505296365	0.112379	downstream_gene_variant	APOE	Known-Loci
19	44913034	C	T	rs59325138	2.75961	0.255935	4.16464e-27	0.325744	downstream_gene_variant	APOE	Known-Loci
19	44913413	A	G	rs72654441	-20.1232	3.10943	9.6929e-11	0.0014269	downstream_gene_variant	APOE	Known-Loci
19	44913484	C	T	rs438811	-2.70926	0.274221	5.09118e-23	0.283134	downstream_gene_variant	APOE	Known-Loci
19	44913739	G	T	rs144976882	-19.0386	3.04914	4.26716e-10	0.00148997	downstream_gene_variant	APOE	Known-Loci
19	44917086	G	A	rs389261	4.51006	0.475407	2.38351e-21	0.0803718	downstream_gene_variant	AC011481.3	Known-Loci
19	44918903	C	G	rs12721051	7.44226	0.353244	1.553e-98	0.130235	3_prime_UTR_variant	APOC1	Known-Loci
19	44919330	A	G	rs12721054	-5.70282	0.658771	4.85382e-18	0.036185	3_prime_UTR_variant	APOC1	Known-Loci
19	44920073	A	G	rs117569256	-16.0224	1.9512	2.18361e-16	0.00379194	downstream_gene_variant	APOC1	Known-Loci
19	44920687	C	T	rs144311893	-19.6498	1.09659	8.38612e-72	0.0117306	downstream_gene_variant	APOC1	Known-Loci
19	44921243	G	A	rs546844448	-17.4324	1.22308	4.30178e-46	0.00949956	downstream_gene_variant	APOC1	Known-Loci
19	44922605	G	A	rs189814756	-26.0327	3.1527	1.49059e-16	0.00139537	downstream_gene_variant	APOC1	Known-Loci
19	44925920	T	C	rs147378144	-10.8829	1.03659	8.75314e-26	0.0134571	upstream_gene_variant	APOC1P1	Known-Loci
19	44926286	C	T	rs71352239	2.5208	0.280561	2.59067e-19	0.243922	upstream_gene_variant	APOC1P1	Known-Loci
19	44926451	G	C	rs60049679	4.79254	0.386078	2.21102e-35	0.105378	upstream_gene_variant	APOC1P1	Known-Loci
19	44931624	C	T	rs370625306	-20.4118	1.71276	9.5973e-33	0.00480102	downstream_gene_variant	APOC1P1	Known-Loci
19	44932404	C	T	rs9749443	-9.98161	1.46523	9.60228e-12	0.0065748	downstream_gene_variant	APOC1P1	Known-Loci
19	44932987	T	C	rs7246099	2.39723	0.243004	5.90355e-23	0.379959	downstream_gene_variant	APOC1P1	Known-Loci
19	44933400	G	A	rs28795074	-4.94071	0.369393	8.4412e-41	0.11677	downstream_gene_variant	APOC1P1	Known-Loci
19	44933993	C	T	rs370750800	-22.6828	3.02602	6.58355e-14	0.00152939	downstream_gene_variant	APOC1P1	Known-Loci
19	44935386	A	G	rs4263041	-1.64415	0.256721	1.50956e-10	0.385091	downstream_gene_variant	APOC1P1	Known-Loci
19	44935906	C	G	rs35136575	-1.91583	0.289632	3.72274e-11	0.210882	downstream_gene_variant	APOC1P1	Known-Loci
19	44943964	G	A	rs12721109	-15.017	1.08853	2.70524e-43	0.0119986	intron_variant	APOC4	Known-Loci
19	44987774	C	T	rs117261169	-13.2049	1.30734	5.48955e-24	0.00821456	non_coding_transcript_exon_variant	CLPTM1	Known-Loci
19	45004438	G	A	rs140912273	-10.2068	1.36444	7.39869e-14	0.007576	intron_variant	RELB	Known-Loci
19	45005296	T	C	rs555338239	-15.9192	2.45996	9.71572e-11	0.00230985	intron_variant	RELB	Known-Loci
19	45014128	C	T	rs576088502	-20.9649	3.54638	3.3872e-09	0.00111157	intron_variant	RELB	Known-Loci
19	45018718	C	A	rs183921772	-11.3648	1.58201	6.78118e-13	0.0055736	intron_variant	RELB	Known-Loci
19	45116142	G	C	rs118118561	-16.4059	2.76345	2.9073e-09	0.00182108	intron_variant	MARK4	Known-Loci
19	45169220	G	A	rs149553138	-7.94128	0.918902	5.51702e-18	0.0169573	intron_variant	MARK4	Known-Loci
19	45183835	C	T	rs139873600	-10.672	1.41109	3.94089e-14	0.00704781	downstream_gene_variant	BLOC1S3	Known-Loci
19	48703160	A	G	rs492602	1.47285	0.249309	3.46879e-09	0.424413	synonymous_variant	FUT2	Known-Loci
19	45377432	C	T	rs181765708	-7.65971	1.23164	4.99989e-10	0.00928671	downstream_gene_variant	PPP1R13L	Known-Loci
20	17863324	C	A	rs2618568	-1.7241	0.239736	6.39981e-13	0.480678	intergenic_variant		Known-Loci
20	41090562	A	G	rs6124315	1.60154	0.248959	1.25163e-10	0.409703	intron_variant	TOP1	Known-Loci
20	41303716	T	G	rs12480916	1.47531	0.247523	2.51781e-09	0.395481	intron_variant	ZHX3	Known-Loci
20	41341904	C	G	rs4812496	1.5605	0.249605	4.05534e-10	0.453078	intron_variant	LPIN3	Known-Loci
4	176382171	C	T	rs115489644	-16.086	2.70738	2.8236e-09	0.00188414	intergenic_variant		Novel
12	97352354	T	C	rs189010847	-12.4387	2.12586	4.88226e-09	0.00312185	intergenic_variant		Novel
16	56957451	C	T	rs183130	-1.56828	0.264104	2.88277e-09	0.283008	upstream_gene_variant	CETP	Novel
TC
CHR	POS	Allele1	Allele2	rs_dbSNP151	BETA	SE	p.value	MAF	VEP ensembl precedent consequence	VEP ensembl precedent gene	Category
1	55039974	G	T	rs11591147	-22.9881	1.32378	1.50447e-67	0.00929797	missense_variant	PCSK9	Known-Position
2	43847292	C	T	rs4245791	-3.66417	0.315897	4.15641e-31	0.223491	non_coding_transcript_exon_variant	ABCG8	Known-Position
2	27508073	T	C	rs1260326	-3.27936	0.281005	1.81203e-31	0.335904	missense_variant	GCKR	Known-Position
5	75360714	T	C	rs12916	2.5951	0.267306	2.77846e-22	0.365074	3_prime_UTR_variant	HMGCR	Known-Position
6	16126703	G	A	rs7746081	-1.69784	0.272226	4.46438e-10	0.496453	upstream_gene_variant	MYLIP	Known-Position
7	21571781	G	C	rs66476925	2.15545	0.361038	2.37058e-09	0.149613	intron_variant	DNAH11	Known-Position
8	125495147	C	A	rs2954038	-2.97066	0.306692	3.45419e-22	0.239747	intron_variant	AC091114.1	Known-Position
9	133274414	A	G	rs947073006	-3.13736	0.342913	5.73835e-20	0.16925	intron_variant	ABO	Known-Position
11	116791691	G	C	rs3135506	4.46607	0.512688	3.00982e-18	0.0664292	missense_variant	APOA5	Known-Position
18	49583585	A	G	rs77960347	9.93357	1.41307	2.06864e-12	0.00817346	missense_variant	LIPG	Known-Position
19	44918903	C	G	rs12721051	7.08643	0.380695	2.45282e-77	0.130806	3_prime_UTR_variant	APOC1	Known-Position
20	17863324	C	A	rs2618568	-1.60652	0.258747	5.33709e-10	0.480612	intergenic_variant		Known-Position
1	109173328	G	A	rs4970824	-4.1051	0.679352	1.51584e-09	0.0373655	intron_variant	KIAA1324	Known-Loci
1	109254135	G	A	rs596773	-1.96445	0.334304	4.19691e-09	0.180526	intron_variant	CELSR2	Known-Loci
1	109256099	G	A	rs10858082	1.95485	0.261212	7.22098e-14	0.472121	intron_variant	CELSR2	Known-Loci
1	109264661	A	T	rs6657811	-4.90413	0.39881	9.40999e-35	0.116262	intron_variant	CELSR2	Known-Loci
1	109267578	G	A	rs72703203	-6.20558	0.897698	4.753e-12	0.0206563	missense_variant	CELSR2	Known-Loci
1	109270398	G	A	rs3895559	1.91467	0.257343	1.00587e-13	0.43059	non_coding_transcript_exon_variant	CELSR2	Known-Loci
1	109271097	C	T	rs17035665	-2.332	0.333286	2.61519e-12	0.180186	intron_variant	CELSR2	Known-Loci
1	109272258	C	T	rs4970834	-4.70408	0.325637	2.66497e-47	0.201401	intron_variant	CELSR2	Known-Loci
1	109272746	T	C	rs6670347	-5.04847	0.49889	4.53116e-24	0.0709046	non_coding_transcript_exon_variant	CELSR2	Known-Loci
1	109274968	G	T	rs12740374	-6.91569	0.311688	4.49963e-109	0.213801	3_prime_UTR_variant	CELSR2	Known-Loci
1	109275506	C	T	rs77579579	-5.58386	0.682355	2.76364e-16	0.0368447	3_prime_UTR_variant	CELSR2	Known-Loci
1	109278262	A	G	rs11577931	-6.01029	0.571953	7.90408e-26	0.0533879	downstream_gene_variant	CELSR2	Known-Loci
1	109278966	G	A	rs4970835	2.0043	0.333586	1.87415e-09	0.195461	downstream_gene_variant	CELSR2	Known-Loci
1	109279175	G	A	rs4970836	5.06288	0.303913	2.60494e-62	0.361896	downstream_gene_variant	CELSR2	Known-Loci
1	109281628	G	A	rs35358959	-4.65884	0.574663	5.18495e-16	0.0526785	synonymous_variant	PSRC1	Known-Loci
1	109282936	C	A	rs138361368	-4.93333	0.769636	1.45564e-10	0.0284222	5_prime_UTR_variant	PSRC1	Known-Loci
1	109284631	A	G	rs672569	2.16088	0.321143	1.71172e-11	0.237778	upstream_gene_variant	PSRC1	Known-Loci
1	109296770	A	G	rs604349	2.15662	0.361094	2.33699e-09	0.252585	intron_variant	MYBPHL	Known-Loci
1	109363156	G	A	rs115984459	-4.37302	0.74213	3.80339e-09	0.0310033	intron_variant	SORT1	Known-Loci
1	234528619	T	C	rs12070208	2.44579	0.408999	2.23217e-09	0.134926	non_coding_transcript_exon_variant	LINC01354	Known-Loci
1	234714675	A	C	rs11320208	1.68807	0.285495	3.3638e-09	0.330848	intron_variant	AL160408.6	Known-Loci
1	25485055	T	A	rs35633988	-1.61135	0.257535	3.92951e-10	0.488083	intron_variant	MACO1	Known-Loci
1	54945907	G	A	rs11580527	-9.76546	1.47644	3.73569e-11	0.00753196	intergenic_variant		Known-Loci
1	54982575	G	A	rs12747477	-13.2965	1.83745	4.60766e-13	0.00479238	intron_variant	TMEM61	Known-Loci
1	55026029	T	C	rs4927191	-2.03042	0.278151	2.88421e-13	0.3497	intergenic_variant		Known-Loci
1	55030366	T	C	rs11206510	-2.21555	0.356946	5.40151e-10	0.151892	intergenic_variant		Known-Loci
1	55032755	G	T	rs2495491	-1.83221	0.275104	2.73722e-11	0.365964	intergenic_variant		Known-Loci
1	55037775	A	G	rs17111503	1.90194	0.310102	8.60881e-10	0.262456	upstream_gene_variant	PCSK9	Known-Loci
1	55038515	C	G	rs2479408	-2.22085	0.320053	3.94879e-12	0.204601	upstream_gene_variant	PCSK9	Known-Loci
1	55038977	G	A	rs2479409	-1.83548	0.27243	1.61213e-11	0.373104	upstream_gene_variant	PCSK9	Known-Loci
1	55040948	G	A	rs28362208	-3.9097	0.593093	4.33787e-11	0.0551841	intron_variant	PCSK9	Known-Loci
1	55041976	C	T	rs11206513	1.81751	0.271411	2.13435e-11	0.48234	intron_variant	PCSK9	Known-Loci
1	55047496	T	C	rs12066265	-6.30542	0.675592	1.0275e-20	0.0401956	intron_variant	PCSK9	Known-Loci
1	55050064	G	A	rs12063962	-4.12889	0.600587	6.20913e-12	0.0531766	intron_variant	PCSK9	Known-Loci
1	55052487	C	A	rs11806638	-3.06771	0.393576	6.46917e-15	0.13547	intron_variant	PCSK9	Known-Loci
1	55052749	C	T	rs72646508	-23.3366	3.8189	9.91292e-10	0.00111696	missense_variant	PCSK9	Known-Loci
1	55054539	G	A	rs1165287	2.57974	0.27401	4.74091e-21	0.463382	intron_variant	PCSK9	Known-Loci
1	55054772	A	G	rs11804420	-4.27394	0.438897	2.07757e-22	0.0993268	intron_variant	PCSK9	Known-Loci
1	55055522	C	T	rs12136600	-3.60829	0.416843	4.87648e-18	0.105161	intron_variant	PCSK9	Known-Loci
1	55058182	G	A	rs28362263	-10.157	0.789159	6.58232e-38	0.0284298	missense_variant	PCSK9	Known-Loci
1	55058549	C	T	rs141502002	17.7189	2.47691	8.45144e-13	0.00263392	missense_variant	PCSK9	Known-Loci
1	55063514	G	A	rs505151	-3.48647	0.440989	2.65746e-15	0.102278	downstream_gene_variant	USP24	Known-Loci
1	55063542	C	A	rs28362286	-46.8691	2.59803	9.41152e-73	0.0024377	downstream_gene_variant	USP24	Known-Loci
1	55083701	T	A	rs6588545	-3.70084	0.418744	9.74795e-19	0.121462	intron_variant	USP24	Known-Loci
1	55099463	T	C	rs78558159	-8.69995	1.07635	6.32811e-16	0.0146564	intron_variant	USP24	Known-Loci
1	55119171	G	A	rs191448950	-18.1134	2.26307	1.2057e-15	0.00315467	intron_variant	USP24	Known-Loci
1	55138251	C	T	rs115273540	-10.0858	1.67792	1.8452e-09	0.00584897	intron_variant	USP24	Known-Loci
1	55168547	C	T	rs34059420	-15.3014	2.37935	1.26844e-10	0.00284524	intron_variant	USP24	Known-Loci
1	55171947	A	G	rs1165221	2.23211	0.309028	5.08489e-13	0.242645	intron_variant	USP24	Known-Loci
1	55173257	T	A	rs74073060	-5.33362	0.581757	4.81305e-20	0.0565954	intron_variant	USP24	Known-Loci
1	55208327	C	T	rs12750160	-14.113	1.49107	2.93583e-21	0.00732064	intron_variant	USP24	Known-Loci
1	55213327	A	G	rs6669991	1.6489	0.265759	5.48766e-10	0.448801	intron_variant	USP24	Known-Loci
1	55235833	T	C	rs74073085	-5.74287	0.640784	3.18072e-19	0.0459087	intron_variant	MIR4422HG	Known-Loci
1	55270536	T	C	rs79233020	-4.86779	0.814514	2.28246e-09	0.0267015	intron_variant	MIR4422HG	Known-Loci
1	55280568	C	A	rs140730489	-22.0756	3.75905	4.28845e-09	0.00114715	intron_variant	MIR4422HG	Known-Loci
1	55293465	A	G	rs17414716	-16.1186	2.22479	4.32411e-13	0.00328297	intron_variant	MIR4422HG	Known-Loci
1	55313499	G	A	rs776864373	-24.5161	3.63643	1.56419e-11	0.00123017	intron_variant	MIR4422HG	Known-Loci
1	55335204	A	G	rs539431435	-36.956	2.89002	1.92712e-37	0.00196223	intron_variant	AL603840.1	Known-Loci
1	55492357	C	T	rs1998013	-18.9177	3.13544	1.60456e-09	0.00165281	intron_variant	AL603840.1	Known-Loci
1	62435140	A	G	rs624698	-2.24709	0.271799	1.36824e-16	0.48877	upstream_gene_variant	USP1	Known-Loci
1	62499950	T	A	rs35529421	-2.71235	0.268938	6.41024e-24	0.345089	intron_variant	DOCK7	Known-Loci
1	62540080	C	A	rs56115463	-2.53484	0.377671	1.92287e-11	0.132058	intron_variant	DOCK7	Known-Loci
1	62725906	C	A	rs4915853	2.14162	0.265543	7.31964e-16	0.461585	intergenic_variant		Known-Loci
1	62755108	T	C	rs12133142	-2.11152	0.31846	3.34705e-11	0.227604	intergenic_variant		Known-Loci
1	62757051	A	G	rs11208019	1.91965	0.263679	3.33186e-13	0.414122	intergenic_variant		Known-Loci
2	20900111	A	G	rs6729410	-1.61192	0.275398	4.82547e-09	0.453759	intergenic_variant		Known-Loci
2	20904871	G	C	rs11673889	-1.71595	0.282782	1.29448e-09	0.358561	intergenic_variant		Known-Loci
2	20934123	A	G	rs10198175	-3.51539	0.548183	1.42875e-10	0.0602255	intergenic_variant		Known-Loci
2	20940780	C	T	rs11096689	-2.60934	0.34053	1.8221e-14	0.184488	intergenic_variant		Known-Loci
2	20949664	A	G	rs139919599	4.22326	0.495119	1.46605e-17	0.0729347	intergenic_variant		Known-Loci
2	20974287	C	T	rs11685356	2.1181	0.327853	1.04343e-10	0.195076	intergenic_variant		Known-Loci
2	20993943	C	A	rs62122481	3.83618	0.318048	1.68442e-33	0.228148	intergenic_variant		Known-Loci
2	20996129	G	T	rs6725189	-2.22095	0.334221	3.02942e-11	0.180095	downstream_gene_variant	AC115619.1	Known-Loci
2	21002613	C	G	rs1801702	-3.35481	0.533461	3.19985e-10	0.0631387	missense_variant	APOB	Known-Loci
2	21011100	T	C	rs533617	-6.07584	0.860562	1.66124e-12	0.0223997	missense_variant	APOB	Known-Loci
2	21021128	G	T	rs10199768	3.13837	0.277641	1.25781e-29	0.336478	intron_variant	APOB	Known-Loci
2	21022495	A	G	rs3791981	-2.65199	0.338937	5.09956e-15	0.199393	intron_variant	APOB	Known-Loci
2	21028168	T	G	rs570877	3.26066	0.380538	1.04797e-17	0.134466	downstream_gene_variant	AC010872.1	Known-Loci
2	21041028	G	A	rs1367117	4.09203	0.306067	9.08647e-41	0.237596	missense_variant	APOB	Known-Loci
2	21045947	A	T	rs6547925	-4.1208	0.372487	1.89763e-28	0.141485	upstream_gene_variant	APOB	Known-Loci
2	21047879	A	G	rs17398765	4.61034	0.631498	2.86383e-13	0.0433201	upstream_gene_variant	APOB	Known-Loci
2	21048451	A	G	rs1713222	4.59404	0.342126	4.14832e-41	0.177258	upstream_gene_variant	APOB	Known-Loci
2	21048835	T	A	rs34722314	-5.62869	0.445384	1.30566e-36	0.095425	upstream_gene_variant	APOB	Known-Loci
2	21053136	T	C	rs72902579	-3.88861	0.511877	3.03629e-14	0.0707612	intergenic_variant		Known-Loci
2	21068657	G	A	rs668948	5.49229	0.310752	6.62602e-70	0.282071	intergenic_variant		Known-Loci
2	21069522	G	A	rs57667647	-4.95511	0.7357	1.63675e-11	0.0306637	intergenic_variant		Known-Loci
2	21086463	C	T	rs71435594	-5.39256	0.60668	6.18603e-19	0.0472219	intergenic_variant		Known-Loci
2	21097378	T	C	rs11693870	3.39096	0.274921	5.92144e-35	0.308327	intergenic_variant		Known-Loci
2	21152474	G	A	rs312976	2.96978	0.274492	2.79294e-27	0.33444	intergenic_variant		Known-Loci
2	21155581	A	G	rs111826230	4.01067	0.621289	1.07941e-10	0.0452446	intergenic_variant		Known-Loci
2	21158305	G	A	rs12997242	3.68142	0.271693	7.93115e-42	0.347882	intergenic_variant		Known-Loci
2	21163102	T	C	rs1712249	4.04961	0.297557	3.51406e-42	0.257838	intergenic_variant		Known-Loci
2	21166787	T	G	rs4635554	2.53039	0.263327	7.30503e-22	0.385964	intergenic_variant		Known-Loci
2	21180566	A	G	rs57305952	3.45491	0.346108	1.824e-23	0.162948	intergenic_variant		Known-Loci
2	21196778	G	A	rs10221742	-3.70151	0.290451	3.36712e-37	0.309226	downstream_gene_variant	AC067959.1	Known-Loci
2	21226162	T	C	rs13420469	2.01883	0.283769	1.12444e-12	0.293324	intron_variant	AC018742.1	Known-Loci
2	21228732	C	T	rs436566	-2.45365	0.301757	4.24967e-16	0.267219	intron_variant	AC018742.1	Known-Loci
2	21228815	G	A	rs35239705	-2.55975	0.340412	5.49671e-14	0.172262	intron_variant	AC018742.1	Known-Loci
2	21230861	A	G	rs10166144	-3.825	0.341338	3.81478e-29	0.172458	intron_variant	AC018742.1	Known-Loci
2	21237304	C	T	rs10166647	-1.75818	0.260697	1.53911e-11	0.400137	intron_variant	AC018742.1	Known-Loci
2	21240646	A	C	rs10181679	-2.10943	0.320583	4.70504e-11	0.211099	intron_variant	AC018742.1	Known-Loci
2	21241114	T	C	rs312045	-1.94377	0.265794	2.61157e-13	0.434831	intron_variant	AC018742.1	Known-Loci
2	21248731	T	C	rs1848922	3.5384	0.309907	3.415e-30	0.228117	intron_variant	AC018742.1	Known-Loci
2	21248878	G	A	rs10177017	-2.82513	0.312497	1.55964e-19	0.260056	intron_variant	AC018742.1	Known-Loci
2	21291924	C	G	rs13014768	-3.78401	0.56861	2.83611e-11	0.0541426	intron_variant	AC018742.1	Known-Loci
2	27193834	A	T	rs1275504	1.77922	0.281137	2.47284e-10	0.442424	intergenic_variant		Known-Loci
2	27333854	G	A	rs3739095	-1.94739	0.282628	5.56749e-12	0.47077	intron_variant	GTF3C2	Known-Loci
2	27412596	A	G	rs1728918	-2.66103	0.320384	9.92049e-17	0.215521	upstream_gene_variant	PPM1G	Known-Loci
2	27560934	T	C	rs4665382	2.04099	0.311438	5.62308e-11	0.248736	intron_variant	C2orf16	Known-Loci
2	43839108	G	C	rs11887534	-4.4135	0.517407	1.46311e-17	0.0646179	missense_variant	ABCG8	Known-Loci
2	43841837	C	A	rs61226753	4.3449	0.564208	1.35136e-14	0.0541728	intron_variant	ABCG8	Known-Loci
2	43867260	C	T	rs185964555	7.22955	1.21495	2.67369e-09	0.0113583	intron_variant	ABCG8	Known-Loci
4	68625465	G	T	rs13121671	-2.07966	0.280385	1.19662e-13	0.354697	downstream_gene_variant	AC147055.3	Known-Loci
5	156940081	T	C	rs10062458	1.89974	0.291804	7.49789e-11	0.270894	intron_variant	TIMD4	Known-Loci
5	156942766	C	T	rs898956003	21.774	3.59013	1.31983e-09	0.00132073	intron_variant	TIMD4	Known-Loci
5	156967507	C	T	rs11745603	2.05587	0.268986	2.12145e-14	0.389579	upstream_gene_variant	TIMD4	Known-Loci
5	156975624	T	C	rs7707200	-2.3085	0.336074	6.46451e-12	0.177295	intergenic_variant		Known-Loci
5	157009493	A	G	rs76296718	-2.30343	0.386329	2.4862e-09	0.124481	intergenic_variant		Known-Loci
5	75292432	G	A	rs12655005	2.49851	0.302689	1.52669e-16	0.245008	intergenic_variant		Known-Loci
5	75319196	C	T	rs17671591	1.94939	0.267801	3.35693e-13	0.351912	downstream_gene_variant	AC008897.2	Known-Loci
5	75355259	A	G	rs3846662	2.25292	0.277965	5.27262e-16	0.425088	downstream_gene_variant	COL4A3BP	Known-Loci
5	75357637	T	G	rs10473972	1.90217	0.300171	2.34345e-10	0.235445	intron_variant	COL4A3BP	Known-Loci
5	75470528	G	T	rs72633970	2.4602	0.392604	3.69594e-10	0.121047	intron_variant	COL4A3BP	Known-Loci
5	75615045	A	G	rs984976	2.00487	0.280308	8.52759e-13	0.44942	intron_variant	ANKDD1B	Known-Loci
5	75633058	G	T	rs253392	-1.8088	0.291369	5.36827e-10	0.259445	intron_variant	ANKDD1B	Known-Loci
5	75660016	G	A	rs253412	-1.69459	0.263191	1.20553e-10	0.442642	intron_variant	ANKDD1B	Known-Loci
6	160117889	G	A	rs456598	2.82614	0.422874	2.33841e-11	0.104783	downstream_gene_variant	IGF2R	Known-Loci
6	160330499	G	T	rs9295128	9.50459	1.37379	4.5641e-12	0.00869421	intergenic_variant		Known-Loci
6	160576086	A	T	rs74617384	6.1481	0.658466	9.90907e-21	0.0398635	intron_variant	LPA	Known-Loci
6	160610628	C	T	rs115848955	6.20789	1.01056	8.09632e-10	0.0164224	intron_variant	LPA	Known-Loci
6	160658567	A	C	rs138429428	11.4065	1.4641	6.65945e-15	0.007698	intron_variant	LPA	Known-Loci
6	160668275	C	T	rs56393506	2.61667	0.344185	2.90481e-14	0.164564	intron_variant	AL109933.2	Known-Loci
6	160690668	C	T	rs186696265	11.1935	1.43412	5.94455e-15	0.00794705	intergenic_variant		Known-Loci
6	16131066	G	C	rs2066905	-1.77021	0.297132	2.55883e-09	0.33604	intron_variant	MYLIP	Known-Loci
8	125467073	G	A	rs6982636	-2.32832	0.258934	2.42901e-19	0.435775	intron_variant	AC091114.1	Known-Loci
8	125467120	C	T	rs6982502	-2.74622	0.276942	3.539e-23	0.379179	intron_variant	AC091114.1	Known-Loci
8	125468125	C	T	rs4871603	-1.64939	0.264586	4.55059e-10	0.407692	intron_variant	AC091114.1	Known-Loci
8	125487789	C	G	rs28601761	-2.63897	0.270681	1.85608e-22	0.355776	intron_variant	AC091114.1	Known-Loci
8	9321311	C	G	rs10099512	2.48691	0.414022	1.89327e-09	0.114074	intron_variant	AC022784.1	Known-Loci
8	9326086	A	G	rs4841132	3.6514	0.427167	1.25308e-17	0.100919	non_coding_transcript_exon_variant	AC022784.1	Known-Loci
8	9327118	A	G	rs10106829	2.18946	0.317573	5.4107e-12	0.206857	intron_variant	AC022784.1	Known-Loci
8	9337468	T	C	rs13274716	-2.91777	0.436618	2.34632e-11	0.0992815	intron_variant	AC022784.1	Known-Loci
9	104887703	A	G	rs7043581	-2.08166	0.349873	2.68527e-09	0.166692	intron_variant	ABCA1	Known-Loci
9	104902020	C	T	rs1883025	-2.30712	0.282447	3.12708e-16	0.286471	intron_variant	ABCA1	Known-Loci
9	104903697	C	G	rs1800978	-3.23751	0.415429	6.53459e-15	0.107591	5_prime_UTR_variant	ABCA1	Known-Loci
9	133274084	C	T	rs912805253	-1.82091	0.268912	1.27562e-11	0.354161	intron_variant	ABO	Known-Loci
11	116715567	T	C	rs7350481	-4.4143	0.478747	2.95649e-20	0.0831308	intergenic_variant		Known-Loci
11	116752943	C	T	rs180327	-1.88195	0.260097	4.63656e-13	0.428786	intron_variant	BUD13	Known-Loci
11	116778201	G	C	rs964184	-3.24171	0.325991	2.67375e-23	0.190759	3_prime_UTR_variant	ZPR1	Known-Loci
11	116780747	T	G	rs1942478	-2.69052	0.446441	1.67437e-09	0.0943382	intron_variant	ZPR1	Known-Loci
11	116791863	C	T	rs651821	-3.30673	0.392128	3.37548e-17	0.124881	5_prime_UTR_variant	APOA5	Known-Loci
11	116796367	A	G	rs7123666	-3.33888	0.443633	5.22243e-14	0.0941646	upstream_gene_variant	APOA5	Known-Loci
11	116821618	C	T	rs5104	-2.2264	0.354586	3.41049e-10	0.159575	downstream_gene_variant	AP006216.3	Known-Loci
11	116830819	T	C	rs4520	-1.95951	0.281864	3.6021e-12	0.31309	downstream_gene_variant	APOA1	Known-Loci
11	116834800	G	A	rs525028	-2.45023	0.286307	1.14793e-17	0.47677	downstream_gene_variant	APOA1	Known-Loci
11	61790331	T	C	rs102275	-1.9136	0.269268	1.18858e-12	0.485004	downstream_gene_variant	MIR611	Known-Loci
11	61803311	T	C	rs174547	-2.54908	0.301241	2.62988e-17	0.299686	intron_variant	FADS2	Known-Loci
11	61833906	C	T	rs2524296	-2.61833	0.432856	1.45783e-09	0.114006	intron_variant	FADS2	Known-Loci
15	58382109	G	A	rs2043082	2.12843	0.276951	1.52739e-14	0.30881	intron_variant	ALDH1A2	Known-Loci
15	58388755	T	C	rs2043085	-1.6642	0.261949	2.10945e-10	0.462053	intron_variant	ALDH1A2	Known-Loci
15	58395331	G	A	rs7171102	2.13164	0.323775	4.58836e-11	0.193635	intron_variant	ALDH1A2	Known-Loci
15	58427542	G	A	rs11635491	1.70469	0.287226	2.93811e-09	0.277234	intron_variant	ALDH1A2	Known-Loci
15	58431227	A	G	rs1077835	2.62058	0.279063	5.96488e-21	0.349942	downstream_gene_variant	LIPC-AS1	Known-Loci
15	58438299	C	T	rs588136	-1.91885	0.281222	8.90121e-12	0.314886	intron_variant	ALDH1A2	Known-Loci
16	56956804	C	A	rs247617	1.95076	0.285102	7.79181e-12	0.282637	intergenic_variant		Known-Loci
16	56962246	T	C	rs3816117	1.77098	0.254671	3.55136e-12	0.476136	5_prime_UTR_variant	CETP	Known-Loci
16	56963321	G	A	rs1864163	-2.17254	0.293125	1.24738e-13	0.254019	intron_variant	CETP	Known-Loci
16	56967026	G	A	rs118146573	-3.28023	0.461555	1.18676e-12	0.0855685	intron_variant	CETP	Known-Loci
16	56972678	C	T	rs7499892	-2.35224	0.305452	1.35156e-14	0.237974	intron_variant	CETP	Known-Loci
16	71958173	G	T	rs12930036	1.91564	0.320033	2.1537e-09	0.206382	intron_variant	PKD1L3	Known-Loci
16	72018449	A	G	rs11648003	2.45267	0.339358	4.92391e-13	0.175356	intron_variant	DHODH	Known-Loci
16	72182890	C	A	rs7200153	5.14444	0.659747	6.30991e-15	0.0430031	intergenic_variant		Known-Loci
17	69253570	C	T	rs77262773	7.24689	1.16512	4.97555e-10	0.0120451	splice_region_variant	ABCA5	Known-Loci
17	7166093	G	A	rs186021206	-13.8523	1.9767	2.42097e-12	0.00415843	intergenic_variant		Known-Loci
19	10690691	A	C	rs116767163	-21.4209	2.48385	6.46325e-18	0.00266411	3_prime_UTR_variant	ILF3	Known-Loci
19	10702688	T	C	rs4425006	3.73875	0.561603	2.78926e-11	0.0549878	intron_variant	QTRT1	Known-Loci
19	10797947	G	T	rs76186695	-2.9526	0.382406	1.15328e-14	0.131326	intron_variant	DNM2	Known-Loci
19	10815845	T	C	rs3786717	-2.31476	0.289682	1.34189e-15	0.383194	downstream_gene_variant	MIR199A1	Known-Loci
19	10861798	G	C	rs142213240	-5.28868	0.70476	6.17894e-14	0.0340448	intron_variant	C19orf38	Known-Loci
19	10946749	A	G	rs373290153	-14.4591	2.01376	6.96223e-13	0.00406786	intergenic_variant		Known-Loci
19	10953397	C	T	rs55820791	-1.73526	0.29018	2.23216e-09	0.289656	intergenic_variant		Known-Loci
19	10957159	A	G	rs6511716	-1.89542	0.260493	3.43096e-13	0.398568	upstream_gene_variant	SMARCA4	Known-Loci
19	11015124	A	G	rs76991117	-9.88071	1.44547	8.16444e-12	0.00797724	downstream_gene_variant	RN7SL192P	Known-Loci
19	11015484	T	C	rs73013166	-5.05564	0.615284	2.09067e-16	0.0452899	downstream_gene_variant	RN7SL192P	Known-Loci
19	11023414	A	G	rs12611191	-3.09198	0.337055	4.57774e-20	0.182526	intron_variant	SMARCA4	Known-Loci
19	11025639	C	T	rs2075022	-1.95591	0.266581	2.18406e-13	0.371089	intron_variant	SMARCA4	Known-Loci
19	11035823	T	C	rs3786721	-2.33376	0.264047	9.70869e-19	0.401956	downstream_gene_variant	RF02271	Known-Loci
19	11042158	A	G	rs7257648	-12.9595	1.83487	1.6305e-12	0.00492068	intron_variant	SMARCA4	Known-Loci
19	11058028	C	G	rs142769639	-13.9078	1.67006	8.24117e-17	0.00590934	intron_variant	SMARCA4	Known-Loci
19	11058838	C	T	rs9105	-4.62144	0.710739	7.91007e-11	0.0334938	synonymous_variant	SMARCA4	Known-Loci
19	11063027	G	T	rs8108977	-2.45606	0.272347	1.91307e-19	0.383134	intron_variant	SMARCA4	Known-Loci
19	11065147	C	T	rs56315738	-3.90985	0.513567	2.67561e-14	0.0748819	intron_variant	SMARCA4	Known-Loci
19	11066195	C	T	rs113365523	-2.68118	0.446678	1.94335e-09	0.0920363	intron_variant	SMARCA4	Known-Loci
19	11073161	G	A	rs73015007	-3.67196	0.360597	2.36215e-24	0.157137	intron_variant	SMARCA4	Known-Loci
19	11074338	A	G	rs11085758	-2.39938	0.271185	8.92918e-19	0.462755	intron_variant	SMARCA4	Known-Loci
19	11075736	C	T	rs9305019	-3.98073	0.327042	4.38705e-34	0.198427	intron_variant	SMARCA4	Known-Loci
19	11077632	C	T	rs369832065	-11.9943	1.52049	3.06005e-15	0.00725272	intron_variant	SMARCA4	Known-Loci
19	11081053	C	T	rs138294113	-9.8844	0.406316	1.01909e-130	0.111055	downstream_gene_variant	SMARCA4	Known-Loci
19	11081528	C	A	rs60607069	-8.61988	1.39085	5.73514e-10	0.00849044	downstream_gene_variant	SMARCA4	Known-Loci
19	11081927	C	T	rs112159161	-7.90384	1.26543	4.21233e-10	0.0102942	downstream_gene_variant	SMARCA4	Known-Loci
19	11083273	A	G	rs10412048	-5.55844	0.329494	7.52938e-64	0.215182	downstream_gene_variant	SMARCA4	Known-Loci
19	11089332	C	T	rs17249141	-26.8492	2.32164	6.21704e-31	0.00304146	upstream_gene_variant	LDLR	Known-Loci
19	11091784	T	A	rs17242787	-12.9935	1.63929	2.25723e-15	0.00621123	intron_variant	LDLR	Known-Loci
19	11095299	G	A	rs8102912	-3.35526	0.288529	2.94126e-31	0.379926	intron_variant	LDLR	Known-Loci
19	11095899	G	A	rs6511721	-2.75958	0.286418	5.69866e-22	0.350221	intron_variant	LDLR	Known-Loci
19	11096840	G	A	rs73015030	-5.56742	0.882042	2.75498e-10	0.0216299	intron_variant	LDLR	Known-Loci
19	11100236	C	T	rs2228671	-6.90344	0.469129	5.13014e-49	0.0818327	synonymous_variant	LDLR	Known-Loci
19	11105941	G	A	rs10422256	2.25934	0.259353	2.99979e-18	0.476868	intron_variant	LDLR	Known-Loci
19	11114839	G	T	rs9789328	2.47032	0.290858	2.01009e-17	0.315361	downstream_gene_variant	MIR6886	Known-Loci
19	11115581	C	T	rs17242941	-7.23222	1.17493	7.48751e-10	0.0121432	downstream_gene_variant	MIR6886	Known-Loci
19	11116804	A	C	rs2738447	1.99905	0.270291	1.40436e-13	0.350297	downstream_gene_variant	MIR6886	Known-Loci
19	11120527	G	A	rs72658867	-13.7675	1.48702	2.07359e-20	0.00738102	splice_region_variant	LDLR	Known-Loci
19	11126359	A	G	rs371179638	-13.3912	2.11767	2.55576e-10	0.00369051	intron_variant	LDLR	Known-Loci
19	11131631	G	C	rs2738464	2.29351	0.325427	1.81903e-12	0.204246	3_prime_UTR_variant	LDLR	Known-Loci
19	11132769	A	G	rs5742911	-1.72937	0.285769	1.43372e-09	0.277603	3_prime_UTR_variant	LDLR	Known-Loci
19	11134824	C	T	rs116159325	-4.97724	0.716437	3.72573e-12	0.0340599	downstream_gene_variant	LDLR	Known-Loci
19	11137428	G	A	rs147540853	-3.43997	0.513343	2.06846e-11	0.0688065	downstream_gene_variant	LDLR	Known-Loci
19	11144504	G	A	rs187759640	-11.1571	1.30836	1.49461e-17	0.00987155	intron_variant	SPC24	Known-Loci
19	11151801	T	G	rs2421206	2.00712	0.29693	1.38404e-11	0.275868	intron_variant	SPC24	Known-Loci
19	11160874	G	T	rs7260306	-2.3113	0.266094	3.75285e-18	0.37053	downstream_gene_variant	KANK2	Known-Loci
19	11166556	G	A	rs4804573	-2.59121	0.262632	5.82847e-23	0.488536	3_prime_UTR_variant	KANK2	Known-Loci
19	11170656	C	T	rs537959992	-18.0424	2.05689	1.75985e-18	0.00387919	intron_variant	KANK2	Known-Loci
19	11172840	G	A	rs138318448	-4.33621	0.650159	2.56755e-11	0.0403013	intron_variant	KANK2	Known-Loci
19	11211908	G	A	rs116597767	-7.85078	1.27577	7.56793e-10	0.0102791	downstream_gene_variant	AC011472.5	Known-Loci
19	11230786	C	T	rs34757881	-3.58531	0.582274	7.39373e-10	0.053169	intron_variant	DOCK6	Known-Loci
19	11239664	C	G	rs892066	-2.01092	0.31737	2.35464e-10	0.339353	intron_variant	DOCK6	Known-Loci
19	11239812	C	T	rs2278426	-4.04855	0.408259	3.52518e-23	0.119138	intron_variant	DOCK6	Known-Loci
19	11253208	C	T	rs138355766	-16.2626	2.50311	8.19466e-11	0.00260373	intron_variant	DOCK6	Known-Loci
19	11257665	G	A	rs139515474	-5.86502	0.944739	5.36357e-10	0.0190865	intron_variant	DOCK6	Known-Loci
19	19215154	G	T	rs3761077	-3.32386	0.460334	5.17865e-13	0.0857874	intron_variant	NCAN	Known-Loci
19	19255823	C	T	rs72999033	-5.3113	0.680672	6.0443e-15	0.0370485	3_prime_UTR_variant	HAPLN4	Known-Loci
19	19282723	A	G	rs117136297	-5.29744	0.902446	4.35562e-09	0.0207469	intron_variant	SUGP1	Known-Loci
19	19301236	G	A	rs57915152	-9.97059	1.25973	2.47584e-15	0.0109206	intron_variant	SUGP1	Known-Loci
19	19325420	C	G	rs111234557	-2.63157	0.445989	3.6233e-09	0.0901647	intron_variant	MAU2	Known-Loci
19	19565128	C	T	rs142087826	-9.46435	1.27741	1.27229e-13	0.0106791	intron_variant	PBX4	Known-Loci
19	19591575	G	A	rs17217098	-5.17238	0.669567	1.11876e-14	0.0383617	intron_variant	PBX4	Known-Loci
19	19600330	C	T	rs73004959	-3.04638	0.501064	1.20318e-09	0.07378	intron_variant	PBX4	Known-Loci
19	19675290	A	G	rs58434384	-2.59598	0.388164	2.2648e-11	0.1247	intron_variant	ZNF101	Known-Loci
19	19691608	G	A	rs141831412	-3.16712	0.524278	1.53232e-09	0.0591387	intergenic_variant		Known-Loci
19	44728895	G	A	rs62117160	-10.2226	0.906356	1.67014e-29	0.0202412	upstream_gene_variant	RF00285	Known-Loci
19	44793107	G	A	rs112450640	-12.5809	1.25644	1.3349e-23	0.01043	intron_variant	CBLC	Known-Loci
19	44799247	G	A	rs148933445	-16.2943	1.2428	2.85063e-39	0.0106413	intron_variant	CBLC	Known-Loci
19	44800054	G	A	rs10418198	-4.24005	0.622158	9.42214e-12	0.0440824	intron_variant	CBLC	Known-Loci
19	44813331	G	A	rs28399654	-7.27605	0.931496	5.66696e-15	0.0190714	missense_variant	BCAM	Known-Loci
19	44820881	G	A	rs28399637	2.3919	0.331851	5.68842e-13	0.201167	intron_variant	BCAM	Known-Loci
19	44821640	C	T	rs28399665	-15.1599	1.96606	1.25038e-14	0.00416597	downstream_gene_variant	BCAM	Known-Loci
19	44827846	A	G	rs7343130	1.64956	0.263582	3.89358e-10	0.391519	intergenic_variant		Known-Loci
19	44828982	T	A	rs148425485	-10.0433	1.52284	4.2498e-11	0.00708669	intergenic_variant		Known-Loci
19	44835266	G	C	rs73048288	2.34072	0.313372	8.05364e-14	0.235672	intergenic_variant		Known-Loci
19	44842530	A	T	rs111371860	-4.63225	0.61786	6.5165e-14	0.0451163	upstream_gene_variant	NECTIN2	Known-Loci
19	44843294	A	T	rs1985096	1.9476	0.308719	2.81464e-10	0.247219	upstream_gene_variant	NECTIN2	Known-Loci
19	44844654	C	A	rs4452060	1.7955	0.260756	5.74894e-12	0.433473	upstream_gene_variant	NECTIN2	Known-Loci
19	44846112	T	C	rs2927472	2.53862	0.39632	1.49909e-10	0.125153	upstream_gene_variant	NECTIN2	Known-Loci
19	44859129	C	G	rs115242171	-11.7813	1.72797	9.23253e-12	0.00540369	intron_variant	NECTIN2	Known-Loci
19	44864648	A	G	rs112283362	-3.03255	0.501603	1.4874e-09	0.0779762	intron_variant	NECTIN2	Known-Loci
19	44865653	A	G	rs34777587	-5.91306	0.983082	1.80089e-09	0.0174714	synonymous_variant	NECTIN2	Known-Loci
19	44865946	G	A	rs112422902	-12.456	0.914915	3.28952e-42	0.0199771	intron_variant	NECTIN2	Known-Loci
19	44876259	G	A	rs412776	2.45238	0.374967	6.14205e-11	0.134723	intron_variant	NECTIN2	Known-Loci
19	44878777	A	G	rs6859	-2.17851	0.261047	7.10471e-17	0.402937	3_prime_UTR_variant	NECTIN2	Known-Loci
19	44879418	G	A	rs41290120	-14.7591	0.837622	1.72192e-69	0.0239393	downstream_gene_variant	AC011481.2	Known-Loci
19	44881037	G	C	rs113525313	-6.15164	0.782696	3.85526e-15	0.0287316	downstream_gene_variant	AC011481.2	Known-Loci
19	44882502	G	C	rs3745150	1.64898	0.274745	1.95083e-09	0.335293	intron_variant	NECTIN2	Known-Loci
19	44883777	A	C	rs283808	-4.02625	0.380563	3.70054e-26	0.148903	intron_variant	NECTIN2	Known-Loci
19	44891961	C	T	rs186201227	-15.8192	2.43107	7.6632e-11	0.00273203	downstream_gene_variant	NECTIN2	Known-Loci
19	44892009	G	A	rs157580	2.5211	0.28068	2.65588e-19	0.326863	downstream_gene_variant	NECTIN2	Known-Loci
19	44892587	G	A	rs34095326	5.74345	0.543909	4.58736e-26	0.0608746	downstream_gene_variant	NECTIN2	Known-Loci
19	44893416	G	T	rs157583	6.34297	0.665042	1.46019e-21	0.0412522	downstream_gene_variant	NECTIN2	Known-Loci
19	44895062	G	A	rs157589	11.2019	1.60989	3.44606e-12	0.00636217	intron_variant	TOMM40	Known-Loci
19	44895103	C	T	rs140021317	13.2835	2.21555	2.02737e-09	0.00331316	intron_variant	TOMM40	Known-Loci
19	44895376	G	C	rs11668327	-4.35963	0.417541	1.60732e-25	0.109659	intron_variant	TOMM40	Known-Loci
19	44897490	T	A	rs61679753	-16.0428	0.545326	3.16613e-190	0.0589048	intron_variant	TOMM40	Known-Loci
19	44899039	A	G	rs369115420	-23.5704	2.25234	1.25265e-25	0.00322259	intron_variant	TOMM40	Known-Loci
19	44903416	G	A	rs10119	2.96141	0.289139	1.28361e-24	0.271739	3_prime_UTR_variant	TOMM40	Known-Loci
19	44904463	C	G	rs434132	7.76455	0.668311	3.33152e-31	0.041622	downstream_gene_variant	TOMM40	Known-Loci
19	44905371	T	C	rs769446	-5.80796	0.497816	1.88211e-31	0.0709952	downstream_gene_variant	TOMM40	Known-Loci
19	44905579	T	G	rs405509	-2.74367	0.266104	6.31586e-25	0.437993	downstream_gene_variant	TOMM40	Known-Loci
19	44906745	G	A	rs769449	7.70741	0.483231	2.86094e-57	0.0770177	downstream_gene_variant	TOMM40	Known-Loci
19	44908684	T	C	rs429358	8.85201	0.357134	1.26106e-135	0.153386	downstream_gene_variant	TOMM40	Known-Loci
19	44909698	A	C	rs1081105	9.30171	0.766229	6.51464e-34	0.0284977	downstream_gene_variant	APOE	Known-Loci
19	44910319	C	T	rs75627662	-5.32316	0.340084	3.19469e-55	0.167816	downstream_gene_variant	APOE	Known-Loci
19	44911142	C	A	rs72654473	-10.6589	0.404512	5.13199e-153	0.112874	downstream_gene_variant	APOE	Known-Loci
19	44913034	C	T	rs59325138	2.46966	0.276203	3.83973e-19	0.32564	downstream_gene_variant	APOE	Known-Loci
19	44917086	G	A	rs389261	4.33183	0.512967	3.0494e-17	0.0805044	downstream_gene_variant	AC011481.3	Known-Loci
19	44919330	A	G	rs12721054	-7.23866	0.711736	2.68717e-24	0.0360447	3_prime_UTR_variant	APOC1	Known-Loci
19	44920073	A	G	rs117569256	-13.8564	2.09821	4.00419e-11	0.00381126	downstream_gene_variant	APOC1	Known-Loci
19	44920687	C	T	rs144311893	-13.7842	1.18329	2.32023e-31	0.0117206	downstream_gene_variant	APOC1	Known-Loci
19	44921243	G	A	rs546844448	-15.1976	1.32435	1.75096e-30	0.00942627	downstream_gene_variant	APOC1	Known-Loci
19	44921918	T	G	rs157594	2.03298	0.279721	3.6515e-13	0.360591	downstream_gene_variant	APOC1	Known-Loci
19	44922170	G	A	rs145713584	-15.5561	2.24488	4.22048e-12	0.00321505	downstream_gene_variant	APOC1	Known-Loci
19	44922605	G	A	rs189814756	-21.8866	3.40987	1.37534e-10	0.00138866	downstream_gene_variant	APOC1	Known-Loci
19	44925920	T	C	rs147378144	-10.5187	1.11715	4.70416e-21	0.0134866	upstream_gene_variant	APOC1P1	Known-Loci
19	44926286	C	T	rs71352239	2.55306	0.302973	3.55619e-17	0.243657	upstream_gene_variant	APOC1P1	Known-Loci
19	44926451	G	C	rs60049679	5.20903	0.415727	5.12051e-36	0.105606	upstream_gene_variant	APOC1P1	Known-Loci
19	44927023	C	G	rs5112	2.17527	0.256304	2.11936e-17	0.448318	non_coding_transcript_exon_variant	APOC1P1	Known-Loci
19	44931624	C	T	rs370625306	-17.428	1.83929	2.65767e-21	0.00483766	downstream_gene_variant	APOC1P1	Known-Loci
19	44932987	T	C	rs7246099	2.55152	0.262126	2.16059e-22	0.379896	downstream_gene_variant	APOC1P1	Known-Loci
19	44933400	G	A	rs28795074	-3.14641	0.398225	2.76453e-15	0.11701	downstream_gene_variant	APOC1P1	Known-Loci
19	44933993	C	T	rs370750800	-22.7283	3.28639	4.65e-12	0.00150941	downstream_gene_variant	APOC1P1	Known-Loci
19	44943964	G	A	rs12721109	-13.2602	1.17208	1.12656e-29	0.0120451	intron_variant	APOC4	Known-Loci
19	44987774	C	T	rs117261169	-9.41595	1.40571	2.10772e-11	0.00824893	non_coding_transcript_exon_variant	CLPTM1	Known-Loci
19	45004438	G	A	rs140912273	-9.04473	1.46257	6.24423e-10	0.0076829	intron_variant	RELB	Known-Loci
19	45018718	C	A	rs183921772	-11.2441	1.70394	4.14218e-11	0.00556973	intron_variant	RELB	Known-Loci
19	45169220	G	A	rs149553138	-7.20865	0.989566	3.22505e-13	0.016996	intron_variant	MARK4	Known-Loci
19	45884086	G	A	rs11550348	-2.21786	0.358041	5.85013e-10	0.158933	synonymous_variant	IRF2BP1	Known-Loci
19	48703160	A	G	rs492602	1.71715	0.269066	1.74932e-10	0.42496	synonymous_variant	FUT2	Known-Loci
19	48726268	T	C	rs8112983	1.87624	0.283977	3.92189e-11	0.356523	intron_variant	RASIP1	Known-Loci
20	41090562	A	G	rs6124315	1.89067	0.268691	1.96978e-12	0.409262	intron_variant	TOP1	Known-Loci
20	41341904	C	G	rs4812496	1.76912	0.26933	5.07948e-11	0.452665	intron_variant	LPIN3	Known-Loci
20	40551182	G	C	rs1883711	6.08717	0.901593	1.46251e-11	0.0205959	intergenic_variant		Known-Loci
20	44413724	C	T	rs1800961	-5.43345	0.828432	5.42738e-11	0.0243393	missense_variant	HNF4A	Known-Loci
7	137875053	T	C	rs73729083	-4.10608	0.630791	7.5442e-11	0.0454786	3_prime_UTR_variant	CREB3L2	Novel
13	113841051	T	C	rs7140110	1.73119	0.284225	1.1227e-09	0.277513	intron_variant	GAS6	Novel
TG
CHR	POS	Allele1	Allele2	rs_dbSNP151	BETA	SE	p.value	MAF	VEP ensembl precedent consequence	VEP ensembl precedent gene	Category
2	164651879	C	T	rs10184004	-0.0219367	0.00331006	3.41906e-11	0.457994	downstream_gene_variant	COBLL1	Known-Position
2	27508073	T	C	rs1260326	-0.0626839	0.00335914	1.03302e-77	0.336443	missense_variant	GCKR	Known-Position
6	43790159	C	A	rs998584	0.0229011	0.00322093	1.15975e-12	0.413815	downstream_gene_variant	VEGFA	Known-Position
17	43848758	C	T	rs72836561	0.0931638	0.0118245	3.30308e-15	0.0168597	missense_variant	CD300LG	Known-Position
19	8364439	G	A	rs116843064	-0.171616	0.0128384	9.38007e-41	0.0142623	missense_variant	ANGPTL4	Known-Position
1	230159169	C	T	rs2144300	-0.0214076	0.00340711	3.3164e-10	0.429972	intron_variant	GALNT2	Known-Loci
1	62435141	G	C	rs624700	-0.0272072	0.00325071	5.78097e-17	0.489641	upstream_gene_variant	USP1	Known-Loci
1	62499950	T	A	rs35529421	-0.0331625	0.00321874	6.83481e-25	0.344753	intron_variant	DOCK7	Known-Loci
1	62565940	C	A	rs12025714	-0.0310788	0.00452203	6.29793e-12	0.131924	intron_variant	DOCK7	Known-Loci
1	62720298	T	C	rs6661669	0.0223258	0.00316019	1.60971e-12	0.452737	intergenic_variant		Known-Loci
2	20934251	T	C	rs56296027	-0.025482	0.00366635	3.64633e-12	0.243541	intergenic_variant		Known-Loci
2	20943234	C	T	rs4296389	-0.031795	0.0033384	1.66605e-21	0.399275	intergenic_variant		Known-Loci
2	20944222	C	T	rs4426495	-0.0222755	0.00319204	2.98486e-12	0.457677	intergenic_variant		Known-Loci
2	20983042	C	T	rs35131127	-0.0198875	0.00337311	3.72629e-09	0.325861	intergenic_variant		Known-Loci
2	20994618	C	T	rs13392272	0.0196829	0.00334601	4.04161e-09	0.34841	downstream_gene_variant	AC115619.1	Known-Loci
2	21002409	C	T	rs1042034	0.0382444	0.00378677	5.55309e-24	0.247298	missense_variant	APOB	Known-Loci
2	21011100	T	C	rs533617	-0.0685843	0.0102857	2.59493e-11	0.0224486	missense_variant	APOB	Known-Loci
2	27165085	G	A	rs7559475	-0.0355962	0.00595807	2.30854e-09	0.0713424	intergenic_variant		Known-Loci
2	27201045	G	A	rs61737373	-0.0547808	0.00796541	6.0984e-12	0.038744	missense_variant	SLC5A6	Known-Loci
2	27201768	G	A	rs1395	0.0237392	0.00338729	2.41207e-12	0.453696	missense_variant	SLC5A6	Known-Loci
2	27368937	T	C	rs80051818	-0.0266993	0.00413114	1.027e-10	0.184892	downstream_gene_variant	AC074117.1	Known-Loci
2	27391582	G	A	rs72819512	-0.0254086	0.00337954	5.54696e-14	0.307818	downstream_gene_variant	FTH1P3	Known-Loci
2	27412596	A	G	rs1728918	-0.0482214	0.00383243	2.6369e-36	0.215651	upstream_gene_variant	PPM1G	Known-Loci
2	27455604	A	G	rs780105	-0.0363937	0.00341639	1.69425e-26	0.452706	intron_variant	AC074117.2	Known-Loci
2	27463613	A	G	rs67086575	0.0389874	0.00491028	2.02237e-15	0.115289	intron_variant	IFT172	Known-Loci
2	27497518	C	T	rs8179205	-0.0389043	0.00589255	4.04869e-11	0.0742645	intron_variant	GCKR	Known-Loci
2	27508345	T	C	rs3817588	-0.0438474	0.00450211	2.04936e-22	0.143381	intron_variant	GCKR	Known-Loci
2	27520287	A	G	rs780092	-0.0275506	0.00397537	4.19901e-12	0.184792	intron_variant	GCKR	Known-Loci
2	27531011	A	C	rs4665985	0.0366545	0.00359146	1.86404e-24	0.266995	intergenic_variant		Known-Loci
2	27560525	T	C	rs62141290	-0.0318564	0.00412239	1.09544e-14	0.178174	intron_variant	C2orf16	Known-Loci
2	27616965	C	G	rs7571558	-0.0206067	0.00343871	2.06544e-09	0.304734	intron_variant	ZNF512	Known-Loci
2	27629051	G	A	rs3749147	0.0365774	0.0039369	1.52996e-20	0.196974	intron_variant	AC074091.1	Known-Loci
2	27672206	C	T	rs2178198	0.0419451	0.00554766	4.00412e-14	0.0851332	intron_variant	SLC4A1AP	Known-Loci
2	27740266	C	T	rs111938697	-0.0224071	0.00347506	1.13358e-10	0.290943	unknown		Known-Loci
2	28023974	G	A	rs62140396	0.0362287	0.006034	1.92412e-09	0.0709559	intron_variant	BABAM2	Known-Loci
6	139517282	C	A	rs628751	-0.0192356	0.0032736	4.2036e-09	0.392781	intron_variant	AL592429.2	Known-Loci
7	130742629	C	T	rs10244142	0.0203111	0.00326447	4.9128e-10	0.326	unknown		Known-Loci
7	130782207	C	T	rs972284	0.0189814	0.00322618	4.01523e-09	0.442224	unknown		Known-Loci
7	73395288	C	T	rs42132	-0.0296201	0.00471473	3.33265e-10	0.122664	intergenic_variant		Known-Loci
7	73409331	A	C	rs42128	-0.0334042	0.00396974	3.93831e-17	0.182202	intergenic_variant		Known-Loci
7	73416216	C	T	rs42238	-0.0268535	0.00391777	7.16776e-12	0.187257	intergenic_variant		Known-Loci
7	73427493	G	A	rs42122	-0.0373317	0.00436497	1.2039e-17	0.143172	intergenic_variant		Known-Loci
7	73444805	G	A	rs113452856	-0.0799519	0.0109361	2.65469e-13	0.0199981	intron_variant	BAZ1B	Known-Loci
7	73455881	G	A	rs35489648	-0.0672059	0.0078182	8.24778e-18	0.040321	intron_variant	BAZ1B	Known-Loci
7	73463714	T	G	rs35797675	-0.0348865	0.00389247	3.17177e-19	0.190605	intron_variant	BAZ1B	Known-Loci
7	73584775	T	G	rs9638182	-0.054246	0.00424148	1.87946e-37	0.152842	intergenic_variant		Known-Loci
7	73606007	C	G	rs3812316	-0.0740132	0.00548549	1.73012e-41	0.0861768	downstream_gene_variant	AC005089.1	Known-Loci
7	73606346	G	A	rs6968170	-0.0411213	0.00372601	2.55375e-28	0.217119	downstream_gene_variant	AC005089.1	Known-Loci
7	73628255	T	C	rs7805504	-0.0320704	0.00375605	1.36184e-17	0.215303	upstream_gene_variant	MLXIPL	Known-Loci
7	73632428	C	A	rs17145813	-0.0281221	0.00364525	1.21232e-14	0.23108	intergenic_variant		Known-Loci
7	73642420	T	C	rs6957745	-0.0420629	0.00381241	2.64443e-28	0.204287	intergenic_variant		Known-Loci
8	11743566	G	A	rs13275657	-0.0245121	0.00407835	1.85169e-09	0.194277	intron_variant	GATA4	Known-Loci
8	125462064	G	A	rs2980885	-0.0228099	0.00380984	2.13618e-09	0.203993	upstream_gene_variant	AC091114.1	Known-Loci
8	125466208	T	C	rs2001846	-0.0385753	0.00331059	2.23896e-31	0.380289	upstream_gene_variant	AC091114.1	Known-Loci
8	125470379	C	A	rs2954022	-0.0314212	0.00309945	3.76062e-24	0.432499	intron_variant	AC091114.1	Known-Loci
8	125479062	T	C	rs2954030	-0.0291526	0.0031657	3.29545e-20	0.382199	intron_variant	AC091114.1	Known-Loci
8	125487789	C	G	rs28601761	-0.0326287	0.00323856	7.12131e-24	0.355769	intron_variant	AC091114.1	Known-Loci
8	125492152	A	G	rs62523861	0.0402213	0.00611239	4.69549e-11	0.0675778	intron_variant	AC091114.1	Known-Loci
8	125495066	T	C	rs2980888	-0.0463601	0.00366892	1.33878e-36	0.239993	intron_variant	AC091114.1	Known-Loci
8	19834842	G	A	rs78226669	-0.0718058	0.0120542	2.5706e-09	0.0160557	intron_variant	INTS10	Known-Loci
8	19869536	C	T	rs1441778	0.0289338	0.00393619	1.97159e-13	0.191045	intergenic_variant		Known-Loci
8	19869936	A	T	rs11986182	-0.032324	0.00415735	7.53637e-15	0.160457	intergenic_variant		Known-Loci
8	19884693	T	A	rs73607783	-0.0351352	0.00363583	4.30584e-22	0.254588	unknown		Known-Loci
8	19891410	C	T	rs1866956	-0.0191353	0.00325507	4.13764e-09	0.325335	unknown		Known-Loci
8	19891838	G	T	rs17482338	0.111732	0.0148074	4.49911e-14	0.01066	unknown		Known-Loci
8	19899081	C	T	rs73597699	-0.0464301	0.00447229	3.00293e-25	0.134761	upstream_gene_variant	LPL	Known-Loci
8	19899302	C	T	rs10102717	-0.0235173	0.00324461	4.22609e-13	0.415872	upstream_gene_variant	LPL	Known-Loci
8	19920184	C	T	rs75218485	-0.0901306	0.011346	1.9602e-15	0.018313	intron_variant	LPL	Known-Loci
8	19929380	C	T	rs7816032	-0.026785	0.003528	3.14736e-14	0.345511	intron_variant	LPL	Known-Loci
8	19931164	G	C	rs149764042	-0.053567	0.00583224	4.12935e-20	0.0752076	intron_variant	LPL	Known-Loci
8	19933835	C	T	rs145353248	-0.0457186	0.00467126	1.2777e-22	0.121303	intron_variant	LPL	Known-Loci
8	19945626	T	C	rs59811201	0.060186	0.00727964	1.36549e-16	0.0490098	intron_variant	LPL	Known-Loci
8	19948197	G	A	rs1801177	0.0846796	0.0101087	5.4321e-17	0.0233763	missense_variant	LPL	Known-Loci
8	19954456	C	T	rs256	-0.0552925	0.00464156	1.01908e-32	0.123491	intron_variant	LPL	Known-Loci
8	19956018	A	G	rs268	0.137924	0.0153032	2.00839e-19	0.0100648	missense_variant	LPL	Known-Loci
8	19956156	T	G	rs269	-0.0395268	0.00355231	9.26098e-29	0.264637	intron_variant	LPL	Known-Loci
8	19956778	T	C	rs276	0.0625756	0.0068254	4.81632e-20	0.0551785	intron_variant	LPL	Known-Loci
8	19959965	T	G	rs308	-0.0807393	0.0115984	3.37297e-12	0.017594	intron_variant	LPL	Known-Loci
8	19962213	C	G	rs328	-0.0948441	0.00538173	1.63078e-69	0.0883258	stop_gained	LPL	Known-Loci
8	19962969	C	T	rs76423146	0.0593188	0.00677687	2.07516e-18	0.0556655	intron_variant	LPL	Known-Loci
8	19965230	T	A	rs117910839	-0.0712654	0.0108278	4.65136e-11	0.0202919	intron_variant	LPL	Known-Loci
8	19965681	T	C	rs3289	0.0959642	0.00797378	2.3273e-33	0.0384039	3_prime_UTR_variant	LPL	Known-Loci
8	19967156	C	T	rs15285	-0.0571237	0.00327688	4.68697e-68	0.352283	3_prime_UTR_variant	LPL	Known-Loci
8	19967385	T	G	rs9644636	0.0258949	0.00384066	1.55901e-11	0.20874	downstream_gene_variant	LPL	Known-Loci
8	19973410	C	T	rs10096633	-0.0659683	0.00390685	5.77163e-64	0.215303	intergenic_variant		Known-Loci
8	19977539	A	T	rs2165557	-0.0249737	0.00367117	1.02712e-11	0.229604	intergenic_variant		Known-Loci
8	19995388	A	G	rs112145558	0.0813559	0.00856012	2.01859e-21	0.0327994	intergenic_variant		Known-Loci
8	20008332	G	A	rs894210	-0.0351643	0.00335048	9.07743e-26	0.376757	intergenic_variant		Known-Loci
8	20012760	C	A	rs35237252	-0.0569869	0.00356771	1.9709e-57	0.23987	intergenic_variant		Known-Loci
8	20013182	A	G	rs7005359	-0.0256662	0.00347807	1.58961e-13	0.276588	intergenic_variant		Known-Loci
8	20016055	A	G	rs34693282	-0.0367747	0.00327973	3.53267e-29	0.350853	intergenic_variant		Known-Loci
8	20021363	A	T	rs4335137	-0.0234255	0.00315465	1.12173e-13	0.483774	intergenic_variant		Known-Loci
8	20031075	T	C	rs138295898	-0.0948259	0.00973845	2.09097e-22	0.0253243	intergenic_variant		Known-Loci
8	20031888	T	G	rs78358410	-0.035049	0.00434003	6.70685e-16	0.146272	intergenic_variant		Known-Loci
8	20033143	T	C	rs4557718	0.0356153	0.00574668	5.73525e-10	0.0779982	intergenic_variant		Known-Loci
8	20049137	C	T	rs75541880	0.0664527	0.00890704	8.60682e-14	0.0300629	intergenic_variant		Known-Loci
8	20057087	C	A	rs6586891	-0.0338399	0.00340591	2.91277e-23	0.323055	intergenic_variant		Known-Loci
8	20070649	G	A	rs10106652	-0.03464	0.00337338	9.75762e-25	0.289281	intergenic_variant		Known-Loci
8	20071071	G	A	rs9644568	-0.0598211	0.00491934	5.05132e-34	0.108718	intergenic_variant		Known-Loci
8	20076794	A	G	rs28550053	-0.0223957	0.00366601	1.00245e-09	0.236198	upstream_gene_variant	AC100802.1	Known-Loci
8	20076828	T	C	rs80302977	-0.067732	0.00560707	1.35139e-33	0.0798071	upstream_gene_variant	AC100802.1	Known-Loci
8	20079176	A	G	rs28597716	-0.0306542	0.00394383	7.68396e-15	0.185279	non_coding_transcript_exon_variant	AC100802.1	Known-Loci
8	20081538	C	T	rs7015766	-0.0859168	0.00707864	6.68711e-34	0.0496359	intron_variant	AC100802.1	Known-Loci
8	20082094	G	C	rs181349205	0.158821	0.021685	2.40724e-13	0.00495509	intron_variant	AC100802.1	Known-Loci
8	20083567	G	T	rs117174179	0.103747	0.0129937	1.41183e-15	0.0138526	intron_variant	AC100802.1	Known-Loci
8	20083937	C	T	rs6989064	-0.0242973	0.00318215	2.24955e-14	0.426045	intron_variant	AC100802.1	Known-Loci
8	20085853	C	T	rs12676079	-0.0232056	0.00320289	4.31781e-13	0.374167	intron_variant	AC100802.1	Known-Loci
8	20119800	C	G	rs55682243	-0.0405542	0.00582389	3.32107e-12	0.0856511	intron_variant	AC100802.1	Known-Loci
8	9326086	A	G	rs4841132	-0.0318642	0.00511091	4.53085e-10	0.101057	non_coding_transcript_exon_variant	AC022784.1	Known-Loci
10	63375912	C	A	rs7076310	-0.0185201	0.00316262	4.7432e-09	0.402421	intron_variant	JMJD1C	Known-Loci
11	116646156	G	A	rs71480307	0.0382052	0.00601759	2.16826e-10	0.0696263	intron_variant	AP000770.1	Known-Loci
11	116648184	C	T	rs73580632	-0.033786	0.00494877	8.66147e-12	0.107961	intron_variant	AP000770.1	Known-Loci
11	116650788	C	G	rs61906076	0.0602876	0.00893464	1.50283e-11	0.0305267	intron_variant	AP000770.1	Known-Loci
11	116651500	T	C	rs138821840	0.144769	0.0225204	1.29008e-10	0.00455311	intron_variant	AP000770.1	Known-Loci
11	116655013	T	C	rs480823	0.0779074	0.00606987	1.04261e-37	0.0687992	intron_variant	AP000770.1	Known-Loci
11	116655605	A	C	rs486394	0.0258426	0.00348142	1.14485e-13	0.262071	intron_variant	AP000770.1	Known-Loci
11	116656565	C	T	rs3016353	0.034902	0.00333721	1.34043e-25	0.307339	intron_variant	AP000770.1	Known-Loci
11	116657946	A	G	rs73012993	0.0342379	0.00405868	3.29135e-17	0.181058	non_coding_transcript_exon_variant	AP000770.1	Known-Loci
11	116658725	T	C	rs11820504	0.0207175	0.00343955	1.70885e-09	0.351572	downstream_gene_variant	AP000770.1	Known-Loci
11	116661022	C	T	rs2155216	0.0619549	0.00666664	1.49613e-20	0.0604041	downstream_gene_variant	AP000770.1	Known-Loci
11	116662450	G	C	rs509728	0.131095	0.0100417	5.94396e-39	0.0239406	downstream_gene_variant	AP000770.1	Known-Loci
11	116663571	T	A	rs486915	0.0277757	0.00319572	3.57548e-18	0.406016	intergenic_variant		Known-Loci
11	116667859	A	G	rs1784127	0.0248494	0.00345517	6.38724e-13	0.29831	intergenic_variant		Known-Loci
11	116672092	C	A	rs141732489	0.112437	0.0153639	2.51225e-13	0.0103508	intergenic_variant		Known-Loci
11	116678710	A	T	rs1784107	-0.0262673	0.00387864	1.26765e-11	0.197948	intergenic_variant		Known-Loci
11	116685049	T	A	rs61906112	0.0273411	0.00355671	1.5041e-14	0.244283	intergenic_variant		Known-Loci
11	116688086	G	T	rs12800436	0.0368138	0.00470688	5.22865e-15	0.123537	intergenic_variant		Known-Loci
11	116688286	C	T	rs1145210	-0.0252873	0.00336235	5.44662e-14	0.290982	intergenic_variant		Known-Loci
11	116688837	G	T	rs11824135	0.0317558	0.00442679	7.30806e-13	0.143079	intergenic_variant		Known-Loci
11	116697574	C	A	rs140078194	-0.0425655	0.0068493	5.1466e-10	0.0531377	intergenic_variant		Known-Loci
11	116697997	A	G	rs1787691	0.029608	0.00311792	2.17918e-21	0.414797	intergenic_variant		Known-Loci
11	116701373	C	T	rs1892948	0.0683884	0.00570074	3.71043e-33	0.0812449	intergenic_variant		Known-Loci
11	116704757	G	A	rs4938301	0.0337246	0.0035628	2.91418e-21	0.241856	intergenic_variant		Known-Loci
11	116706327	A	G	rs1263055	0.0255073	0.00343212	1.07022e-13	0.314405	intergenic_variant		Known-Loci
11	116708947	T	C	rs11216107	0.0504302	0.00336811	1.10493e-50	0.312333	intergenic_variant		Known-Loci
11	116712723	A	G	rs6589562	-0.0545046	0.00399001	1.75347e-42	0.188193	intergenic_variant		Known-Loci
11	116712969	G	A	rs74849419	0.0982484	0.00698171	5.62576e-45	0.0510042	intergenic_variant		Known-Loci
11	116714271	C	T	rs4938303	-0.0385605	0.00321765	4.30786e-33	0.389558	intergenic_variant		Known-Loci
11	116714662	C	T	rs149454911	0.123231	0.0162537	3.41034e-14	0.00909077	intergenic_variant		Known-Loci
11	116718411	T	C	rs180377	-0.0211674	0.00310511	9.30038e-12	0.432847	intergenic_variant		Known-Loci
11	116720071	G	A	rs6589563	0.0510807	0.00454388	2.54581e-29	0.132272	intergenic_variant		Known-Loci
11	116721487	G	A	rs180371	-0.0383516	0.00314989	4.1958e-34	0.42344	intergenic_variant		Known-Loci
11	116725593	A	C	rs61905078	0.0342771	0.00461508	1.10935e-13	0.128082	intergenic_variant		Known-Loci
11	116725679	C	T	rs11216118	0.110501	0.0107809	1.18773e-24	0.0214592	intergenic_variant		Known-Loci
11	116727349	G	A	rs78484485	-0.0572326	0.0056971	9.57499e-24	0.0818788	intergenic_variant		Known-Loci
11	116727599	C	T	rs141414463	0.136537	0.00962925	1.22907e-45	0.0261592	intergenic_variant		Known-Loci
11	116728272	A	G	rs180360	-0.0370589	0.00346836	1.19874e-26	0.261483	intergenic_variant		Known-Loci
11	116728745	G	A	rs141873756	-0.222906	0.038033	4.6047e-09	0.00160789	intergenic_variant		Known-Loci
11	116730622	A	C	rs141882698	-0.081033	0.0130235	4.907e-10	0.014788	intergenic_variant		Known-Loci
11	116731683	G	A	rs75387300	-0.0633326	0.00935516	1.28951e-11	0.0290193	intergenic_variant		Known-Loci
11	116739578	T	C	rs61905084	-0.0497773	0.00421802	3.85224e-32	0.162111	intergenic_variant		Known-Loci
11	116741111	A	T	rs180349	-0.0302539	0.00355007	1.56754e-17	0.252578	intergenic_variant		Known-Loci
11	116745686	T	C	rs180340	-0.0199678	0.00317896	3.35919e-10	0.381163	downstream_gene_variant	BUD13	Known-Loci
11	116748674	A	T	rs377491137	0.181375	0.01671	1.90304e-27	0.00838732	intron_variant	BUD13	Known-Loci
11	116752943	C	T	rs180327	-0.0528236	0.00311243	1.32743e-64	0.428774	intron_variant	BUD13	Known-Loci
11	116753885	C	A	rs61905108	0.113185	0.00939185	1.90581e-33	0.0273419	intron_variant	BUD13	Known-Loci
11	116754206	C	T	rs139524394	0.153733	0.0221098	3.57247e-12	0.00471545	intron_variant	BUD13	Known-Loci
11	116756461	G	A	rs193108398	0.152971	0.0218476	2.52811e-12	0.00485459	intron_variant	BUD13	Known-Loci
11	116763457	C	T	rs17440824	0.0373787	0.00468968	1.58126e-15	0.122664	intron_variant	BUD13	Known-Loci
11	116763869	T	C	rs11216132	-0.0225908	0.00374772	1.66134e-09	0.221781	intron_variant	BUD13	Known-Loci
11	116764143	C	T	rs192852108	0.124056	0.0152339	3.84259e-16	0.0106832	intron_variant	BUD13	Known-Loci
11	116765185	A	G	rs7102314	-0.0890188	0.011883	6.82182e-14	0.017424	intron_variant	BUD13	Known-Loci
11	116768976	C	T	rs1268353	-0.03618	0.00343205	5.54249e-26	0.281134	downstream_gene_variant	ZPR1	Known-Loci
11	116774559	C	T	rs7118999	-0.059743	0.00331059	8.47699e-73	0.349569	3_prime_UTR_variant	ZPR1	Known-Loci
11	116775391	A	G	rs73588424	0.0638039	0.00469245	4.16392e-42	0.127634	3_prime_UTR_variant	ZPR1	Known-Loci
11	116778201	G	C	rs964184	-0.0953254	0.00389777	4.29884e-132	0.191099	3_prime_UTR_variant	ZPR1	Known-Loci
11	116779090	G	A	rs75198898	0.173274	0.0186658	1.648e-20	0.00687219	downstream_gene_variant	AP006216.1	Known-Loci
11	116779468	C	T	rs145796806	-0.107846	0.0179182	1.75711e-09	0.00764521	intron_variant	ZPR1	Known-Loci
11	116789292	A	G	rs142958146	0.182467	0.0191285	1.44194e-21	0.0063388	downstream_gene_variant	APOA5	Known-Loci
11	116789970	G	A	rs2266788	-0.127757	0.00572421	2.43358e-110	0.0816855	3_prime_UTR_variant	APOA5	Known-Loci
11	116791691	G	C	rs3135506	0.133027	0.00612741	1.64287e-104	0.0666734	missense_variant	APOA5	Known-Loci
11	116792412	C	T	rs45611741	0.219979	0.0239139	3.61929e-20	0.00406611	5_prime_UTR_variant	APOA5	Known-Loci
11	116793135	C	T	rs17120035	-0.0409149	0.0064764	2.6576e-10	0.0595615	upstream_gene_variant	APOA5	Known-Loci
11	116794363	C	T	rs9804646	-0.0422309	0.0041956	7.84641e-24	0.17761	upstream_gene_variant	APOA5	Known-Loci
11	116794837	C	G	rs17520254	-0.0548482	0.00760372	5.4599e-13	0.0421453	upstream_gene_variant	APOA5	Known-Loci
11	116794945	G	C	rs1729410	-0.024244	0.00331349	2.54056e-13	0.399414	upstream_gene_variant	APOA5	Known-Loci
11	116800022	G	A	rs6589568	-0.0257686	0.00356544	4.92592e-13	0.233886	intergenic_variant		Known-Loci
11	116801108	T	C	rs9666150	-0.0838495	0.00488226	4.13485e-66	0.117221	intergenic_variant		Known-Loci
11	116801676	T	C	rs142172482	0.140169	0.0233535	1.94821e-09	0.0041666	intergenic_variant		Known-Loci
11	116802748	C	T	rs61905132	0.117429	0.0124788	4.94698e-21	0.0148962	intergenic_variant		Known-Loci
11	116804102	A	G	rs1729408	-0.0279595	0.00329792	2.29298e-17	0.485258	intergenic_variant		Known-Loci
11	116810202	G	A	rs1263172	-0.0204268	0.00348564	4.62115e-09	0.465407	downstream_gene_variant	AP006216.2	Known-Loci
11	116813448	T	C	rs7396851	-0.0465664	0.00398037	1.28937e-31	0.182155	splice_region_variant	AP006216.2	Known-Loci
11	116816807	G	A	rs190151155	0.0769757	0.0117977	6.81662e-11	0.01662	downstream_gene_variant	APOA4	Known-Loci
11	116820359	G	A	rs113287687	0.0657304	0.0105392	4.46748e-10	0.0221626	downstream_gene_variant	APOA4	Known-Loci
11	116820959	T	A	rs675	-0.0322302	0.00433481	1.04404e-13	0.148521	intron_variant	AP006216.3	Known-Loci
11	116821577	C	A	rs12721043	-0.128521	0.0189182	1.09428e-11	0.0065166	downstream_gene_variant	AP006216.3	Known-Loci
11	116826350	G	A	rs2849174	-0.0307746	0.0038825	2.25433e-15	0.196843	downstream_gene_variant	AP006216.3	Known-Loci
11	116828247	C	A	rs2727788	-0.0297132	0.00345009	7.15988e-18	0.32927	upstream_gene_variant	APOA4	Known-Loci
11	116828673	A	G	rs10790164	-0.107546	0.0112461	1.14384e-21	0.0188927	upstream_gene_variant	APOC3	Known-Loci
11	116830406	C	G	rs2070669	-0.032891	0.00337794	2.09659e-22	0.480643	intron_variant	APOC3	Known-Loci
11	116830638	G	A	rs138326449	-0.725845	0.0389669	1.93235e-77	0.00153059	splice_donor_variant	APOC3	Known-Loci
11	116830819	T	C	rs4520	-0.0406343	0.00337175	1.90652e-33	0.313438	downstream_gene_variant	APOA1	Known-Loci
11	116830844	G	A	rs147210663	-0.442839	0.0428667	5.12321e-25	0.0012523	downstream_gene_variant	APOA1	Known-Loci
11	116831407	T	C	rs5141	-0.0716979	0.00471821	3.75856e-52	0.124155	downstream_gene_variant	APOA1	Known-Loci
11	116833462	C	A	rs7123454	-0.0364143	0.00367854	4.19985e-23	0.275266	downstream_gene_variant	APOA1	Known-Loci
11	116834800	G	A	rs525028	-0.0424562	0.00342476	2.71794e-35	0.477714	downstream_gene_variant	APOA1	Known-Loci
11	116849373	T	C	rs2289893	-0.0293014	0.00324091	1.55073e-19	0.370565	intron_variant	SIK3	Known-Loci
11	116851110	C	T	rs10047459	-0.0282848	0.00383752	1.69853e-13	0.223226	intron_variant	SIK3	Known-Loci
11	116856554	T	C	rs10790165	-0.166968	0.0261499	1.7136e-10	0.00342453	downstream_gene_variant	APOA1-AS	Known-Loci
11	116860117	C	T	rs545274	-0.0278331	0.00464679	2.10165e-09	0.133432	downstream_gene_variant	APOA1-AS	Known-Loci
11	116862600	T	C	rs2080586	0.0264317	0.00408818	1.0104e-10	0.18483	intron_variant	SIK3	Known-Loci
11	116863253	T	C	rs149070287	0.130934	0.0190268	5.9191e-12	0.0064161	intron_variant	SIK3	Known-Loci
11	116898385	T	G	rs200501391	0.0421076	0.00447395	4.88052e-21	0.157233	intron_variant	SIK3	Known-Loci
11	117023074	G	A	rs74691084	0.0555346	0.00597545	1.48893e-20	0.0730585	intron_variant	SIK3	Known-Loci
11	117052138	A	G	rs78442878	0.0345064	0.00400918	7.51001e-18	0.184018	intron_variant	SIK3	Known-Loci
11	117067138	T	G	rs144818596	0.0979897	0.0130132	5.07216e-14	0.0156151	intron_variant	SIK3	Known-Loci
11	117076145	G	A	rs139397669	0.163406	0.0230595	1.37745e-12	0.00436759	intron_variant	SIK3	Known-Loci
11	117087191	C	G	rs6589592	-0.0581551	0.00536298	2.13443e-27	0.0973856	intron_variant	SIK3	Known-Loci
11	117089597	G	A	rs10892072	-0.0277111	0.0034396	7.85093e-16	0.432036	intron_variant	SIK3	Known-Loci
11	117114150	G	A	rs55703909	0.037206	0.00461461	7.4662e-16	0.127526	downstream_gene_variant	AP000936.2	Known-Loci
11	117117673	G	A	rs185672288	0.16518	0.0181687	9.77289e-20	0.00703452	downstream_gene_variant	AP000936.2	Known-Loci
11	117120135	A	G	rs12366015	-0.041404	0.00338372	1.99096e-34	0.315742	upstream_gene_variant	AP000936.2	Known-Loci
11	117128163	T	C	rs4310650	-0.102092	0.0119217	1.09469e-17	0.0167128	intergenic_variant		Known-Loci
11	117148048	T	G	rs539030095	-0.668523	0.0405364	4.19485e-61	0.00141463	intron_variant	PAFAH1B2	Known-Loci
11	117162690	G	A	rs4288786	0.0748485	0.00918378	3.63679e-16	0.0301789	intron_variant	PAFAH1B2	Known-Loci
11	117171692	C	T	rs186808413	-0.126657	0.0186843	1.21177e-11	0.00668666	missense_variant	PAFAH1B2	Known-Loci
11	117180681	G	A	rs367802290	-0.37286	0.0477415	5.71953e-15	0.00100493	downstream_gene_variant	PAFAH1B2	Known-Loci
11	117204850	C	T	rs508487	0.0679322	0.00664092	1.46532e-24	0.0582165	3_prime_UTR_variant	PCSK7	Known-Loci
11	117216402	G	C	rs56061158	0.0302187	0.00485978	5.03126e-10	0.114732	non_coding_transcript_exon_variant	PCSK7	Known-Loci
11	117227236	C	T	rs2306473	0.0222284	0.00377686	3.97005e-09	0.219786	synonymous_variant	PCSK7	Known-Loci
11	117240652	C	T	rs187929675	-0.13455	0.0165044	3.56858e-16	0.00857284	intron_variant	RNF214	Known-Loci
11	117306667	C	T	rs142093337	-0.191973	0.0209118	4.30502e-20	0.00535706	intron_variant	BACE1	Known-Loci
11	117318975	G	A	rs189809620	0.155041	0.0260871	2.79512e-09	0.00340904	intron_variant	CEP164	Known-Loci
11	61820833	A	G	rs174564	0.0250878	0.00350057	7.67831e-13	0.317265	intron_variant	FADS1	Known-Loci
15	42986528	G	A	rs143875230	0.0778088	0.0109735	1.33544e-12	0.0196889	intron_variant	UBR1	Known-Loci
15	43331199	T	G	rs45617141	0.0933547	0.0133437	2.63043e-12	0.0132651	intron_variant	ADAL	Known-Loci
15	43434427	A	C	rs150844304	0.0814043	0.0100488	5.45505e-16	0.0236777	intron_variant	TP53BP1	Known-Loci
15	43735687	T	C	rs139974673	0.0859849	0.0101821	3.04744e-17	0.0229975	intron_variant	CATSPER2P1	Known-Loci
15	43977401	G	A	rs2412847	0.0456657	0.00749161	1.0904e-09	0.0431966	intron_variant	FRMD5	Known-Loci
15	44013582	G	C	rs148596463	0.0901305	0.0106776	3.14342e-17	0.0206939	intron_variant	FRMD5	Known-Loci
15	58386313	C	T	rs10468017	0.0233122	0.00366228	1.94654e-10	0.227996	intron_variant	ALDH1A2	Known-Loci
15	58387979	T	C	rs261291	0.0197846	0.00313854	2.90489e-10	0.387363	intron_variant	ALDH1A2	Known-Loci
15	58431740	G	A	rs2070895	0.0221266	0.00334856	3.90079e-11	0.345534	downstream_gene_variant	LIPC-AS1	Known-Loci
15	44272494	A	G	rs144972973	0.085607	0.0113539	4.70436e-14	0.0180733	intergenic_variant		Known-Loci
15	44550012	A	G	rs151291132	0.0850674	0.0109566	8.22717e-15	0.0195034	intron_variant	EIF3J	Known-Loci
15	44577088	A	G	rs184298521	0.144959	0.0246754	4.23697e-09	0.00384966	intron_variant	SPG11	Known-Loci
16	56956804	C	A	rs247617	-0.0266322	0.00341036	5.75445e-15	0.282595	intergenic_variant		Known-Loci
16	56972678	C	T	rs7499892	0.0228741	0.00365954	4.09047e-10	0.237295	intron_variant	CETP	Known-Loci
16	56976029	T	C	rs289719	0.0193651	0.00320561	1.53159e-09	0.344243	intron_variant	CETP	Known-Loci
19	19215154	G	T	rs3761077	-0.0368456	0.00549745	2.0515e-11	0.0861304	intron_variant	NCAN	Known-Loci
19	19268740	C	T	rs58542926	-0.0557815	0.00643622	4.44418e-18	0.0598785	intron_variant	AC138430.1	Known-Loci
19	19269704	A	G	rs187429064	-0.123067	0.0188482	6.60559e-11	0.00657071	missense_variant	TM6SF2	Known-Loci
19	19282905	G	A	rs8100204	-0.0280869	0.00405531	4.33022e-12	0.171666	intron_variant	SUGP1	Known-Loci
19	19283559	A	G	rs138295924	-0.0582601	0.00927746	3.39125e-10	0.0281845	intron_variant	SUGP1	Known-Loci
19	19301236	G	A	rs57915152	-0.121474	0.0149671	4.81552e-16	0.0110774	intron_variant	SUGP1	Known-Loci
19	19314216	C	T	rs57962361	-0.0319063	0.0047898	2.71432e-11	0.113287	intron_variant	SUGP1	Known-Loci
19	19502813	A	G	rs57009615	-0.0287555	0.00428019	1.83898e-11	0.149186	intron_variant	GATAD2A	Known-Loci
19	19551411	C	T	rs17216525	-0.0469413	0.00612778	1.85359e-14	0.066913	downstream_gene_variant	CILP2	Known-Loci
19	19565128	C	T	rs142087826	-0.102242	0.0151689	1.58134e-11	0.0108455	intron_variant	PBX4	Known-Loci
19	44869269	A	G	rs114590439	0.109036	0.0184203	3.23295e-09	0.00691857	intron_variant	NECTIN2	Known-Loci
19	44880922	G	A	rs115748505	-0.0756629	0.010596	9.285e-13	0.0219539	downstream_gene_variant	AC011481.2	Known-Loci
19	44882972	A	G	rs186800437	0.197993	0.0235727	4.49299e-17	0.00422071	intron_variant	NECTIN2	Known-Loci
19	44883377	C	T	rs147636938	0.0870721	0.0108443	9.80298e-16	0.0200368	intron_variant	NECTIN2	Known-Loci
19	44885243	A	G	rs283811	0.0438186	0.00350809	8.3889e-36	0.268997	intron_variant	NECTIN2	Known-Loci
19	44888997	C	T	rs6857	0.0632362	0.00482424	2.96268e-39	0.116704	3_prime_UTR_variant	NECTIN2	Known-Loci
19	44892587	G	A	rs34095326	0.0415604	0.00651544	1.78531e-10	0.0607211	downstream_gene_variant	NECTIN2	Known-Loci
19	44898611	T	C	rs118170342	0.0531463	0.00787005	1.44846e-11	0.0392001	intron_variant	TOMM40	Known-Loci
19	44901434	A	G	rs405697	0.0283951	0.00364438	6.62273e-15	0.252771	3_prime_UTR_variant	TOMM40	Known-Loci
19	44903416	G	A	rs10119	0.0360581	0.00345965	1.95791e-25	0.271216	3_prime_UTR_variant	TOMM40	Known-Loci
19	44905371	T	C	rs769446	0.0467613	0.00594981	3.86279e-15	0.0711956	downstream_gene_variant	TOMM40	Known-Loci
19	44908684	T	C	rs429358	0.0498523	0.00427447	1.97402e-31	0.153128	downstream_gene_variant	TOMM40	Known-Loci
19	44908783	C	T	rs769455	0.18794	0.0177472	3.32185e-26	0.00750607	missense_variant	APOE	Known-Loci
19	44910319	C	T	rs75627662	0.0445787	0.00407156	6.73325e-28	0.167739	downstream_gene_variant	APOE	Known-Loci
19	44910852	T	C	rs72654471	-0.0630924	0.00779908	5.98028e-16	0.0447349	downstream_gene_variant	APOE	Known-Loci
19	44913221	A	G	rs584007	0.037827	0.00336213	2.29261e-29	0.347142	downstream_gene_variant	APOE	Known-Loci
19	44913484	C	T	rs438811	0.0363409	0.00354005	1.00636e-24	0.282919	downstream_gene_variant	APOE	Known-Loci
19	44913574	T	G	rs390082	0.046015	0.00437632	7.4036e-26	0.153306	downstream_gene_variant	APOE	Known-Loci
19	44915189	C	T	rs5114	-0.124934	0.0147611	2.59007e-17	0.0108455	3_prime_UTR_variant	APOC1	Known-Loci
19	44916822	A	C	rs186113697	0.103619	0.0152092	9.56323e-12	0.010459	downstream_gene_variant	AC011481.3	Known-Loci
19	44918903	C	G	rs12721051	0.0504045	0.00455536	1.8571e-28	0.130672	3_prime_UTR_variant	APOC1	Known-Loci
19	44919330	A	G	rs12721054	-0.136343	0.0085591	3.94558e-57	0.0356983	3_prime_UTR_variant	APOC1	Known-Loci
19	44921921	G	A	rs190712692	0.0543588	0.0063689	1.40102e-17	0.060868	downstream_gene_variant	APOC1	Known-Loci
19	44923956	G	T	rs112490204	-0.10776	0.0129927	1.09635e-16	0.0142778	downstream_gene_variant	APOC1	Known-Loci
19	44926451	G	C	rs60049679	0.0415192	0.00497837	7.43332e-17	0.105626	upstream_gene_variant	APOC1P1	Known-Loci
19	44927023	C	G	rs5112	0.0381487	0.0030672	1.63277e-35	0.448424	non_coding_transcript_exon_variant	APOC1P1	Known-Loci
19	44928196	G	A	rs114448690	0.0409569	0.00472651	4.50089e-18	0.119092	intron_variant	APOC1P1	Known-Loci
19	44929263	G	T	rs7258987	0.121624	0.0164788	1.57556e-13	0.00873518	intron_variant	APOC1P1	Known-Loci
19	44931109	A	T	rs116300091	-0.0603766	0.0102253	3.5342e-09	0.0235695	non_coding_transcript_exon_variant	APOC1P1	Known-Loci
19	8345497	C	T	rs146439891	-0.0902572	0.0119023	3.37133e-14	0.0167437	upstream_gene_variant	AC010323.2	Known-Loci
19	8350718	G	A	rs182409576	-0.214408	0.0349342	8.38401e-10	0.00187845	downstream_gene_variant	AC010323.2	Known-Loci
19	8353227	T	C	rs116846441	-0.177514	0.0279722	2.20836e-10	0.00298387	intergenic_variant		Known-Loci
19	8360674	G	A	rs111500536	-0.0313937	0.00476375	4.39487e-11	0.127696	upstream_gene_variant	ANGPTL4	Known-Loci
19	8364182	C	T	rs35137994	-0.0408788	0.00677359	1.58943e-09	0.0541117	5_prime_UTR_variant	ANGPTL4	Known-Loci
19	8562685	C	T	rs117162033	-0.115016	0.0168117	7.84012e-12	0.00820952	intron_variant	MYO1F	Known-Loci
20	45923216	T	C	rs6073958	0.024919	0.00376421	3.5927e-11	0.210549	downstream_gene_variant	AL162458.1	Known-Loci
21	45441527	C	T	rs186170773	-0.155296	0.0208353	9.08902e-14	0.00542663	intron_variant	COL18A1	Known-Loci
11	69219641	C	T	rs74791751	0.232216	0.038707	1.98143e-09	0.00155378	intergenic_variant		Novel
13	107551611	C	T	rs77687061	0.0520747	0.00843839	6.77903e-10	0.0451678	intron_variant	FAM155A	Novel

## Sheet: Supplementary Data 5
Ancestry specificity and replication of putative novel variants. List of novel single variants identified after comparing with MVP summary stats are tabulated. Effects, p-values MAF of variants in discovery (TOPMed) cohort specific to each ancestral group is documented. Effects and p-values from replication cohort (MGB and Penn biobank) are documented. All effect estimates are in mg/dL units, exc…
Associated Lipid	Novel variant class	Variants (Gene)	TOPMed Frz8	TOPMed Frz8	TOPMed Frz8 MAF	Ancestry Group (# samples having the variants)	Ethnic GWAS			rs id dbSNP151	VEP ensembl (precedent gene; consequence)	MGB linear regression Effect	MGB linear regression P-value	MGB MAF	PennBiobank linear regression Effect	PennBiobank linear regression P-value	PennBiobank MAF	UK Biobank (Imputed) linear regression Effect	UK Biobank (Imputed) linear regression P-value	UK Biobank (Imputed) MAF	UK Biobank Imputation score
			Effect mg/dL	P-value			Effect mg/dL	P-value	AF
HDL-C	novel-loci	15:58984820:T:C (RNF111)	8.664	6.511e-10	0.001	White	8.952	5.888e-08	0.001	rs112147665	RNF111; intron_variant	3.182	0.1356	0.1356	3.73842	0.218166	0.218166			0.218166	0.218166
						(Afr-10, Asn-0, His-22, Sam-0, Wht-101)
LDL-C	novel-loci	12:97352354:T:C	-12.439	4.882e-09	0.003	Hispanic	-11.256	5.904e-07	0.013	rs189010847	intergenic_variant	1.055	0.808	0.002	11.4405	0.319486	0.001	7.09987	0.379696	0.00010614	0.431748
						(Afr-25, Asn-0, His-375, Sam-0, Wht-2)
LDL-C	novel-variants	16:56957451:C:T (CETP)	-1.568	2.883e-09	0.283	African	-2.762	5.71e-07	0.257	rs183130	CETP; upstream_gene_variant	-1.375	0.000153	0.309	-2.35046	0.000153758	0.578	-1.4486	6.07364e-78	0.321589	0.999371
						Asian	0.467	0.624	0.168
						Hispanic	-0.612	0.288	0.286
						Samoan	-1.115	0.579	0.138
						White	-1.494	4.187e-05	0.321
LDL-C	novel-loci	4:176382171:C:T	-16.086	2.823e-09	0.002	African	-16.657	2.791e-08	0.006	rs115489644	intergenic_variant	-13.34	0.1714	0.001	4.71605	0.351739	0.005	-3.908	0.488103	9.34008e-05	0.597527
						Hispanic	-10.988	0.137	0.001
TC	novel-variants	13:113841051:T:C (GAS6)	1.731	1.123e-09	0.278	African	1.355	0.02	0.239	rs7140110	GAS6; intron_variant	0.89	0.03942	0.304	0.415679	0.549887	0.563	1.3	4.41336e-38	0.298895	0.995678
						Asian	2.553	0.008	0.225
						Hispanic	1.345	0.042	0.28
						Samoan	2.804	0.131	0.217
						White	1.719	1.015e-05	0.309
TC	novel-variants	7:137875053:T:C (CREB3L2)	-4.106	7.544e-11	0.045	African	-3.725	5.253e-07	0.131	rs73729083	CREB3L2; 3_prime_UTR_variant	-4.755	0.01057	0.013	-3.36518	0.00761503	0.118	-3.30343	0.000784593	0.00351888	0.862206
						Asian	-3.335	0.232	0.0212
						Hispanic	-4.617	0.004	0.036
						Samoan	-0.111	0.966	0.096
						White	-9.306	0.009	0.002
TG	novel-loci	11:69219641:C:T	0.232	1.981e-09	0.002	Asian	0.213	4.684e-06	0.015	rs74791751	intergenic_variant	-0.047	0.7331	0	0.201583	0.0781509	0.001	-0.134894	0.0865281	9.61254e-05	0.704217
						Samoan	0.259	0.0206	0.0097
TG	novel-variants	13:107551611:C:T (FAM155A)	0.052	6.779e-10	0.045	African	0.032	0.322	0.007	rs77687061	FAM155A; intron_variant	0.016	0.4677	0.014	0.0386503	0.326405	0.016	0.0142401	0.0387621	0.00813414	0.949841
						Asian	0.045	0.0001	0.353
						Hispanic	0.059	0.0009	0.038
						Samoan	0.08	0.0003	0.423
						White	-0.009	0.771	0.005

## Sheet: Supplementary Data 6
Baseline characteristics of replication cohorts. Sample sizes, gender distributions, ancestry distributions, and mean ages of individuals in each of the replication cohort are provided. Mean (standard deviation) of unadjusted and nontransformed lipid concentrations are presented for the MGB Biobank and Penn Medicine Biobank. MGB – Mass General Brigham
Replication Cohorts	Total no.of samples	Percentage of sampleswith lipid lowering treatment	Ancestry groups	No.of samples (Percentage)	Number of samples based on gender (Percentage)		Mean age of samples (Standard deviation)	Mean HDL concentration in mg/dL (Standard deviation)	Mean LDL concentration in mg/dL (Standard deviation)	Mean TC concentration in mg/dL (Standard deviation)	Mean TG concentration in mg/dL (Standard deviation)
					Male	Female
MGB Biobank	25137	5.56	White	21173 (84.2)	10125 (47.8)	11048 (52.2)	63.52 (15.81)	56.88 (19.93)	100.44 (36.57)	181.28 (44.14)	122.34 (79.21)
			Black	1428 (5.7)	528 (37.0)	900 (63.0)	56.05 (15.71)	55.73 (19.49)	101.07 (36.42)	179.16 (43.12)	113.85 (68.93)
			Asian	500 (2.0)	212 (42.4)	288 (57.6)	52.06 (16.08)	55.68 (18.07)	101.33 (33.64)	182.27 (38.93)	130.06 (99.97)
			Others	872 (3.5)	285 (32.7)	587 (67.3)	52.28 (16.5)	50.35 (16.41)	98.69 (34.13)	175.25 (40.34)	135.71 (85.12)
			Unknown	1164 (4.6)	430 (36.9)	734 (63.1)	55.54 (16.95)	52.5 (17.45)	99.49 (35.6)	178.33 (42.85)	136.27 (101.11)
Penn Medicine Biobank	20079	60.7	European	9798 (48.8)	6402 (65.3)	3396 (34.7)	64.09 (13.90)	50.69 (18.29)	94.31 (39.43)	171.07 (50.69)	139.20 (134.22)
			African	8711 (43.4)	3214 (36.9)	5497 (63.1)	51.94 (16.15)	51.94 (17.10)	103.58 (40.63)	177.95 (48.07)	120.27 (114.04)
			American	883 (4.4)	452 (51.2)	431 (48.8)	53.92 (16.55)	50.56 (17.45)	100.48 (45.41)	176.35 (53.44)	136.04 (93.57)
			South Asian	96 (0.5)	66 (68.8)	30 (31.2)	54.49 (18.01)	45.78 (17.75)	87.88 (36.66)	161.23 (47.48)	159.94 (149.81)
			East Asian	59 (0.3)	39 (66.1)	20 (33.9)	56.46 (15.99)	52.67 (14.42)	92.63 (36.65)	168.75 (43.67)	139.83 (123.94)
			Others	532 (2.6)	334 (62.8)	198 (37.2)	65.85 (14.79)	51.80 (18.08)	94.90 (41.81)	172.15 (53.83)	137.19 (176.27)
UK Biobank	424955	16.38	European	356658 (83.9)	165379 (38.9)	191279 (45.0)	56.92 (7.99)	56.13 (14.76)	138.17 (33.67)	220.98 (44.24)	155.71 (90.63)
			Others	68297 (16.1)	31003 (7.3)	37294 (8.8)	54.59 (8.29)	55.24 (14.85)	134.70 (33.30)	215.61 (43.92)	149.95 (92.32)

## Sheet: Supplementary Data 7
Evaluation of suggestive lipid alleles in TOPMed with independent datasets. Putative novel variants at ‘suggestive’ p-values (5x10-07 – 5x10-09) in TOPMed are listed, including ancestry-specific effects. Evidence for association in the MGB Biobank and Penn Medicine Biobank are also included. Summary statistics reported were obtained from two-sided genetic association testing preformed using SAIGE…
Lipid	Variant	WGSA ANNOTATIONS		TOPMED FREEZE-8 GWAS RESULTS			AFRICAN TOPMED FRZ8 ANCESTRY DATA		ASIAN TOPMED FRZ8 ANCESTRY DATA		HISPANIC TOPMED FRZ8 ANCESTRY DATA		SAMOAN TOPMED FRZ8 ANCESTRY DATA		WHITE TOPMED FRZ8 ANCESTRY DATA		MGB Biobank Replication			Penn Medicine Biobank Replication
		rs-dbSNP151	VEP-ensembl precedent gene	Effect mg/dL	P-value	MAF	Effect mg/dL	P-value	Effect mg/dL	P-value	Effect mg/dL	P-value	Effect mg/dL	P-value	Effect mg/dL	P-value	Effect mg/dL	P-value	MAF	Effect mg/dL	P-value	MAF
HDL-C	17:56179981:G:A	rs143480733	ANKFN1	7.029	8.349e-09	0.001	-	-	5.422	1.72e-06	-	-	-	-	-	-	-	-	-	-	-	-
HDL-C	22:32387038:G:A	rs570457420	AL021937.1	-5.963	4.711e-07	0.001	-	-	-	-	-6.262	0.01334	-	-	-5.69	8.781e-05	-1.156	0.6026	0.002	2.31162	0.410953	0.00248177
HDL-C	4:103855426:A:G	rs185604358		5.328	1.833e-07	0.002	-	-	-	-	-	-	-	-	5.598	5.328e-07	-1.449	0.4333	0.002	-6.0903	0.0170196	0.00346414
HDL-C	5:159783999:C:T	rs185780575	AC008691.1	-4.716	2.209e-08	0.003	-	-	-	-	-8.554	0.0007221	-	-	-4.078	1.086e-05	-0.784	0.6096	0.003	1.30687	0.551904	0.00625614
LDL-C	13:25397061:G:A	rs189806857	ATP8A2	20.21	3.797e-08	0.001	-	-	-	-	-	-	-	-	19.427	9.246e-08	6.441	0.1071	0.002	18.2155	0.046602	0.00217155
LDL-C	5:155762381:C:A	rs959575696		17.413	2.473e-08	0.001	-	-	-	-	-	-	-	-	15.986	8.408e-08	-	-	-	-	-	-
LDL-C	9:33113783:T:C	rs551564683	B4GALT1	-21.872	1.694e-08	0.001	-	-	-	-	-	-	-	-	-20.054	6.245e-08	-	-	-	-	-	-
TC	19:19007953:T:C	rs144159978	SUGP2	-6.647	1.39e-08	0.013	1.738	0.7829	-7.847	0.3491	-6.996	8.368e-08	-	-	-	-	-7.253	0.008531	0.005	-0.0364349	0.994874	0.00418799
TC	5:155376019:A:G	rs201132312		16.114	2.516e-08	0.002	-	-	-	-	-	-	-	-	15.591	4.331e-08	-	-	-	-	-	-
TC	5:155762381:C:A	rs959575696		20.115	5.209e-09	0.001	-	-	-	-	-	-	-	-	18.679	8.3e-09	-	-	-	-	-	-
TC	7:121125725:G:T	rs191533941	CPED1	18.344	4.564e-08	0.001	-	-	-	-	28.812	2.805e-05	-	-	14.104	0.0009281	0.655	0.9006	0.001	-10.4301	0.1971	0.00299881
TG	12:132201984:G:C	rs117059787	AC138466.4	0.125	7.948e-08	0.004	0.201	0.006367	0.094	0.0002158	-	-	-	-	-	-	-0.013	0.8207	0.002	0.0966939	0.322673	0.00206814
TG	18:29570956:G:T	rs117343597		0.107	3.723e-07	0.006	-	-	0.068	0.01774	-	-	0.119	0.0001463	-	-	-	-	-	-0.0641053	0.667371	0.000930665
TG	22:24126074:C:G	rs184468048	CABIN1	0.135	3.757e-07	0.004	-	-	0.146	0.03135	-	-	0.107	0.0001477	-	-	-	-	-	-	-	-
TG	9:35739971:A:G	rs74730629	CREB3	-0.139	1.249e-07	0.004	-	-	-0.128	1.725e-06	-	-	-	-	-	-	-	-	-	-	-	-

## Sheet: Supplementary Data 8
List of differentially expressed genes. Top 5 up-regulated and down-regulated genes identified in FUMA eQTL enrichment analysis eQTL – Expression Quantitative Trait Loci
Lipid	Category	Tissue GeneSet	Egene Ids : Gene Symbols
HDL	DEG.up	Liver	ENSG00000167992:VWCE ENSG00000149476:DAK ENSG00000011347:SYT7 ENSG00000110243:APOA5 ENSG00000236267:AP006216.5 ENSG00000118137:APOA1 ENSG00000228695:CES1P1 ENSG00000159398:CES5A ENSG00000260549:MT1L ENSG00000255986:MT1JP ENSG00000205362:MT1A ENSG00000205361:MT1DP ENSG00000169688:MT1B ENSG00000198417:MT1F ENSG00000125144:MT1G ENSG00000205358:MT1H ENSG00000087237:CETP ENSG00000172831:CES2 ENSG00000…
	DEG.up	Pancreas	ENSG00000124920:MYRF ENSG00000198417:MT1F ENSG00000125144:MT1G ENSG00000205358:MT1H ENSG00000261270:RP11-325K4.3 ENSG00000261114:RP11-325K4.2 ENSG00000135722:FBXL8 ENSG00000102890:ELMO3 ENSG00000102981:PARD6A ENSG00000124074:ENKD1 ENSG00000141086:CTRL ENSG00000103067:ESRP2 ENSG00000261469:RP11-96D1.6 ENSG00000039068:CDH1 ENSG00000157315:TMED6 ENSG00000105514:RAB3D ENSG00000189377:CXCL17 ENSG00000…
	DEG.up	Fallopian_Tube	ENSG00000162144:CYB561A3 ENSG00000167994:RAB3IL1 ENSG00000177363:LRRN4CL ENSG00000133316:WDR74 ENSG00000237172:B3GNT9 ENSG00000102878:HSF4 ENSG00000196123:KIAA0895L ENSG00000124074:ENKD1 ENSG00000168487:BMP1 ENSG00000168490:PHYHIP ENSG00000156804:FBXO32
	DEG.up	Stomach	ENSG00000183134:PTGDR2 ENSG00000006118:TMEM132A ENSG00000124920:MYRF ENSG00000124939:SCGB2A1 ENSG00000118137:APOA1 ENSG00000198417:MT1F ENSG00000125144:MT1G ENSG00000205358:MT1H ENSG00000102890:ELMO3 ENSG00000103067:ESRP2 ENSG00000261469:RP11-96D1.6 ENSG00000103056:SMPD3 ENSG00000039068:CDH1 ENSG00000157315:TMED6 ENSG00000181019:NQO1 ENSG00000105514:RAB3D ENSG00000105388:CEACAM5 ENSG00000189377:C…
	DEG.up	Adrenal_Gland	ENSG00000149476:DAK ENSG00000162144:CYB561A3 ENSG00000149483:TMEM138 ENSG00000134824:FADS2 ENSG00000149485:FADS1 ENSG00000162194:LBHD1 ENSG00000103546:SLC6A2 ENSG00000125124:BBS2 ENSG00000087250:MT3 ENSG00000198417:MT1F ENSG00000181938:GINS3 ENSG00000172831:CES2 ENSG00000196123:KIAA0895L ENSG00000159723:AGRP ENSG00000141084:RANBP10 ENSG00000182810:DDX28 ENSG00000181019:NQO1 ENSG00000141639:MAPK4 …
	DEG.down	Uterus	ENSG00000087258:GNAO1 ENSG00000260549:MT1L ENSG00000205364:MT1M ENSG00000255986:MT1JP ENSG00000198417:MT1F ENSG00000125144:MT1G ENSG00000172824:CES4A ENSG00000102890:ELMO3 ENSG00000159753:RLTPR ENSG00000102981:PARD6A ENSG00000039068:CDH1 ENSG00000181019:NQO1 ENSG00000141639:MAPK4 ENSG00000104783:KCNN4 ENSG00000159871:LYPD5 ENSG00000130208:APOC1 ENSG00000170684:ZNF296 ENSG00000104879:CKM ENSG00000…
	DEG.down	Cervix_Uteri	ENSG00000102981:PARD6A ENSG00000104879:CKM
	DEG.down	Esophagus	ENSG00000167992:VWCE ENSG00000204950:LRRC10B ENSG00000011347:SYT7 ENSG00000124920:MYRF ENSG00000134824:FADS2 ENSG00000149485:FADS1 ENSG00000167995:BEST1 ENSG00000124939:SCGB2A1 ENSG00000124935:SCGB1D2 ENSG00000110484:SCGB2A2 ENSG00000162174:ASRGL1 ENSG00000162188:GNG3 ENSG00000118137:APOA1 ENSG00000087258:GNAO1 ENSG00000260549:MT1L ENSG00000198417:MT1F ENSG00000261270:RP11-325K4.3 ENSG00000261114…
	DEG.down	Vagina	ENSG00000134780:DAGLA ENSG00000124920:MYRF ENSG00000162174:ASRGL1 ENSG00000162188:GNG3 ENSG00000118137:APOA1 ENSG00000159387:IRX6 ENSG00000087258:GNAO1 ENSG00000198417:MT1F ENSG00000135740:SLC9A5 ENSG00000159753:RLTPR ENSG00000102981:PARD6A ENSG00000141639:MAPK4 ENSG00000130208:APOC1 ENSG00000175445:LPL
	DEG.down	Blood_Vessel	ENSG00000006118:TMEM132A ENSG00000110448:CD5 ENSG00000167992:VWCE ENSG00000134780:DAGLA ENSG00000124920:MYRF ENSG00000168496:FEN1 ENSG00000167995:BEST1 ENSG00000162174:ASRGL1 ENSG00000118137:APOA1 ENSG00000087258:GNAO1 ENSG00000087250:MT3 ENSG00000198417:MT1F ENSG00000125144:MT1G ENSG00000140853:NLRC5 ENSG00000181938:GINS3 ENSG00000172824:CES4A ENSG00000179044:EXOC3L1 ENSG00000102890:ELMO3 ENSG00…
LDL	DEG.up	Fallopian_Tube	ENSG00000162144:CYB561A3 ENSG00000167994:RAB3IL1 ENSG00000177363:LRRN4CL ENSG00000133316:WDR74 ENSG00000127452:FBXL12 ENSG00000161847:RAVER1 ENSG00000130176:CNN1 ENSG00000177045:SIX5 ENSG00000101052:IFT52 ENSG00000156804:FBXO32
	DEG.up	Liver	ENSG00000162391:FAM151A ENSG00000167992:VWCE ENSG00000149476:DAK ENSG00000011347:SYT7 ENSG00000167798:C3P1 ENSG00000267387:CTD-2240E14.4 ENSG00000130812:ANGPTL6 ENSG00000130173:C19orf80 ENSG00000197408:CYP2B6 ENSG00000216588:IGSF23 ENSG00000266903:CTB-171A8.1 ENSG00000142273:CBLC ENSG00000130208:APOC1 ENSG00000214855:APOC1P1 ENSG00000267467:APOC4 ENSG00000234906:APOC2 ENSG00000115884:SDC1 ENSG000…
	DEG.up	Stomach	ENSG00000183134:PTGDR2 ENSG00000006118:TMEM132A ENSG00000124920:MYRF ENSG00000124939:SCGB2A1 ENSG00000129354:AP1M2 ENSG00000205517:RGL3 ENSG00000102575:ACP5 ENSG00000198429:ZNF69 ENSG00000105388:CEACAM5 ENSG00000189377:CXCL17 ENSG00000104783:KCNN4 ENSG00000142273:CBLC ENSG00000104879:CKM ENSG00000125740:FOSB ENSG00000267395:AC074212.6 ENSG00000115884:SDC1 ENSG00000170577:SIX2 ENSG00000176928:GCNT…
	DEG.up	Cervix_Uteri	ENSG00000166889:PATL1 ENSG00000110446:SLC15A3 ENSG00000149483:TMEM138 ENSG00000187049:TMEM216 ENSG00000134824:FADS2 ENSG00000167994:RAB3IL1 ENSG00000185085:INTS5 ENSG00000214756:METTL12 ENSG00000177363:LRRN4CL ENSG00000162227:TAF6L ENSG00000090661:CERS4 ENSG00000188321:ZNF559 ENSG00000127452:FBXL12 ENSG00000080573:COL5A3 ENSG00000130816:DNMT1 ENSG00000267534:S1PR2 ENSG00000129347:KRI1 ENSG0000009…
	DEG.up	Bladder	ENSG00000167994:RAB3IL1 ENSG00000127452:FBXL12 ENSG00000267534:S1PR2 ENSG00000130176:CNN1 ENSG00000197933:ZNF823 ENSG00000249709:ZNF564 ENSG00000104866:PPP1R37 ENSG00000177045:SIX5 ENSG00000197380:DACT3 ENSG00000118960:HS1BP3 ENSG00000162881:OXER1 ENSG00000162882:HAAO ENSG00000149596:JPH2 ENSG00000182931:WFDC10B ENSG00000176928:GCNT4
	DEG.down	Bladder	ENSG00000134780:DAGLA ENSG00000124920:MYRF ENSG00000105088:OLFM2
	DEG.down	Cervix_Uteri	ENSG00000104879:CKM
	DEG.down	Thyroid	ENSG00000006118:TMEM132A ENSG00000168496:FEN1 ENSG00000134824:FADS2 ENSG00000149485:FADS1 ENSG00000167995:BEST1 ENSG00000129355:CDKN2D ENSG00000214212:C19orf38 ENSG00000102575:ACP5 ENSG00000105352:CEACAM4 ENSG00000105767:CADM4 ENSG00000104783:KCNN4 ENSG00000159871:LYPD5 ENSG00000142273:CBLC ENSG00000234906:APOC2 ENSG00000197380:DACT3 ENSG00000119771:KLHL29 ENSG00000170577:SIX2 ENSG00000101057:MYB…
	DEG.down	Colon	ENSG00000006118:TMEM132A ENSG00000167992:VWCE ENSG00000011347:SYT7 ENSG00000149485:FADS1 ENSG00000167995:BEST1 ENSG00000162174:ASRGL1 ENSG00000162188:GNG3 ENSG00000105088:OLFM2 ENSG00000214212:C19orf38 ENSG00000187266:EPOR ENSG00000205517:RGL3 ENSG00000007129:CEACAM21 ENSG00000105352:CEACAM4 ENSG00000079435:LIPE ENSG00000189377:CXCL17 ENSG00000159871:LYPD5 ENSG00000130208:APOC1 ENSG00000177464:GP…
	DEG.down	Breast	ENSG00000134824:FADS2 ENSG00000105376:ICAM5 ENSG00000129355:CDKN2D ENSG00000214212:C19orf38 ENSG00000161888:SPC24 ENSG00000105352:CEACAM4 ENSG00000007306:CEACAM7 ENSG00000105388:CEACAM5 ENSG00000086548:CEACAM6 ENSG00000226763:SRRM5 ENSG00000159871:LYPD5 ENSG00000234906:APOC2 ENSG00000104879:CKM ENSG00000197380:DACT3 ENSG00000101057:MYBL2 ENSG00000149596:JPH2 ENSG00000104549:SQLE
TC	DEG.up	Stomach	ENSG00000117308:GALE ENSG00000184454:NCMAP ENSG00000132855:ANGPTL3 ENSG00000183134:PTGDR2 ENSG00000006118:TMEM132A ENSG00000124920:MYRF ENSG00000124939:SCGB2A1 ENSG00000129354:AP1M2 ENSG00000105514:RAB3D ENSG00000205517:RGL3 ENSG00000102575:ACP5 ENSG00000198429:ZNF69 ENSG00000105388:CEACAM5 ENSG00000189377:CXCL17 ENSG00000104783:KCNN4 ENSG00000142273:CBLC ENSG00000104879:CKM ENSG00000125740:FOSB …
	DEG.up	Liver	ENSG00000117308:GALE ENSG00000185436:IFNLR1 ENSG00000162391:FAM151A ENSG00000134709:HOOK1 ENSG00000134716:CYP2J2 ENSG00000132855:ANGPTL3 ENSG00000167992:VWCE ENSG00000149476:DAK ENSG00000011347:SYT7 ENSG00000167798:C3P1 ENSG00000267387:CTD-2240E14.4 ENSG00000130812:ANGPTL6 ENSG00000130173:C19orf80 ENSG00000197408:CYP2B6 ENSG00000216588:IGSF23 ENSG00000266903:CTB-171A8.1 ENSG00000142273:CBLC ENSG0…
	DEG.up	Fallopian_Tube	ENSG00000162144:CYB561A3 ENSG00000167994:RAB3IL1 ENSG00000177363:LRRN4CL ENSG00000133316:WDR74 ENSG00000127452:FBXL12 ENSG00000161847:RAVER1 ENSG00000130176:CNN1 ENSG00000177045:SIX5 ENSG00000101052:IFT52 ENSG00000156804:FBXO32
	DEG.up	Pancreas	ENSG00000142677:IL22RA1 ENSG00000184454:NCMAP ENSG00000158006:PAFAH2 ENSG00000134709:HOOK1 ENSG00000132854:KANK4 ENSG00000124920:MYRF ENSG00000090661:CERS4 ENSG00000129354:AP1M2 ENSG00000105514:RAB3D ENSG00000205517:RGL3 ENSG00000189377:CXCL17 ENSG00000142273:CBLC ENSG00000162882:HAAO ENSG00000101057:MYBL2 ENSG00000154316:TDH ENSG00000077264:PAK3
	DEG.up	Salivary_Gland	ENSG00000117308:GALE ENSG00000185436:IFNLR1 ENSG00000158055:GRHL3 ENSG00000117602:RCAN3 ENSG00000184454:NCMAP ENSG00000261349:RP3-465N24.5 ENSG00000187010:RHD ENSG00000188672:RHCE ENSG00000157978:LDLRAP1 ENSG00000134709:HOOK1 ENSG00000134716:CYP2J2 ENSG00000132849:INADL ENSG00000006118:TMEM132A ENSG00000011347:SYT7 ENSG00000256443:RP11-794G24.1 ENSG00000124939:SCGB2A1 ENSG00000124935:SCGB1D2 ENSG…
	DEG.down	Bladder	ENSG00000134780:DAGLA ENSG00000124920:MYRF ENSG00000105088:OLFM2
	DEG.down	Cervix_Uteri	ENSG00000104879:CKM
	DEG.down	Thyroid	ENSG00000142677:IL22RA1 ENSG00000117632:STMN1 ENSG00000006118:TMEM132A ENSG00000168496:FEN1 ENSG00000134824:FADS2 ENSG00000149485:FADS1 ENSG00000167995:BEST1 ENSG00000129355:CDKN2D ENSG00000214212:C19orf38 ENSG00000105514:RAB3D ENSG00000102575:ACP5 ENSG00000105352:CEACAM4 ENSG00000105767:CADM4 ENSG00000104783:KCNN4 ENSG00000159871:LYPD5 ENSG00000142273:CBLC ENSG00000234906:APOC2 ENSG00000197380:D…
	DEG.down	Breast	ENSG00000142677:IL22RA1 ENSG00000001461:NIPAL3 ENSG00000158008:EXTL1 ENSG00000134716:CYP2J2 ENSG00000134824:FADS2 ENSG00000105376:ICAM5 ENSG00000129355:CDKN2D ENSG00000214212:C19orf38 ENSG00000161888:SPC24 ENSG00000105514:RAB3D ENSG00000105352:CEACAM4 ENSG00000007306:CEACAM7 ENSG00000105388:CEACAM5 ENSG00000086548:CEACAM6 ENSG00000226763:SRRM5 ENSG00000159871:LYPD5 ENSG00000234906:APOC2 ENSG00000…
	DEG.down	Nerve	ENSG00000020633:RUNX3 ENSG00000011347:SYT7 ENSG00000162188:GNG3 ENSG00000105088:OLFM2 ENSG00000076662:ICAM3 ENSG00000214212:C19orf38 ENSG00000161888:SPC24 ENSG00000105514:RAB3D ENSG00000102575:ACP5 ENSG00000170684:ZNF296 ENSG00000125740:FOSB ENSG00000115884:SDC1 ENSG00000170577:SIX2 ENSG00000149596:JPH2 ENSG00000145708:CRHBP ENSG00000253958:CLDN23 ENSG00000147324:MFHAS1
TG	DEG.up	Pancreas	ENSG00000134709:HOOK1 ENSG00000132854:KANK4 ENSG00000124920:MYRF ENSG00000166736:HTR3A ENSG00000186318:BACE1 ENSG00000254844:RP11-728F11.3 ENSG00000268416:CTD-2626G11.2 ENSG00000268555:RP11-678G14.3 ENSG00000268278:RP11-420K14.1 ENSG00000268433:RP11-420K14.2 ENSG00000197360:ZNF98 ENSG00000270947:AC025811.3 ENSG00000189377:CXCL17 ENSG00000171303:KCNK3 ENSG00000157992:KRTCAP3 ENSG00000146755:TRIM50…
	DEG.up	Fallopian_Tube	ENSG00000162144:CYB561A3 ENSG00000167994:RAB3IL1 ENSG00000177363:LRRN4CL ENSG00000133316:WDR74 ENSG00000184232:OAF ENSG00000138080:EMILIN1 ENSG00000163792:TCF23 ENSG00000243943:ZNF512 ENSG00000168487:BMP1 ENSG00000168490:PHYHIP ENSG00000156804:FBXO32
	DEG.up	Adrenal_Gland	ENSG00000149476:DAK ENSG00000162144:CYB561A3 ENSG00000149483:TMEM138 ENSG00000134824:FADS2 ENSG00000149485:FADS1 ENSG00000162194:LBHD1 ENSG00000184232:OAF ENSG00000254858:MPV17L2 ENSG00000130517:PGPEP1 ENSG00000175489:LRRC25 ENSG00000237440:ZNF737 ENSG00000268560:CTD-2332E11.2 ENSG00000196705:ZNF431 ENSG00000268555:RP11-678G14.3 ENSG00000268278:RP11-420K14.1 ENSG00000079435:LIPE ENSG00000230666:C…
	DEG.up	Liver	ENSG00000134709:HOOK1 ENSG00000134716:CYP2J2 ENSG00000132855:ANGPTL3 ENSG00000167992:VWCE ENSG00000149476:DAK ENSG00000011347:SYT7 ENSG00000110243:APOA5 ENSG00000236267:AP006216.5 ENSG00000110244:APOA4 ENSG00000110245:APOC3 ENSG00000118137:APOA1 ENSG00000184232:OAF ENSG00000105676:ARMC6 ENSG00000216588:IGSF23 ENSG00000266903:CTB-171A8.1 ENSG00000138030:KHK ENSG00000138074:SLC5A6 ENSG00000115226:F…
	DEG.up	Heart	ENSG00000134716:CYP2J2 ENSG00000048028:USP28 ENSG00000118137:APOA1 ENSG00000138100:TRIM54 ENSG00000205334:LINC01460 ENSG00000244018:RPL35P6 ENSG00000253270:RP11-1105O14.1 ENSG00000175445:LPL ENSG00000175946:KLHL38
	DEG.down	Bladder	ENSG00000134780:DAGLA ENSG00000124920:MYRF ENSG00000166682:TMPRSS5 ENSG00000105696:TMEM59L
	DEG.down	Vagina	ENSG00000134780:DAGLA ENSG00000124920:MYRF ENSG00000162174:ASRGL1 ENSG00000162188:GNG3 ENSG00000166682:TMPRSS5 ENSG00000182985:CADM1 ENSG00000118137:APOA1 ENSG00000177098:SCN4B ENSG00000175489:LRRC25 ENSG00000006016:CRLF1 ENSG00000105696:TMEM59L ENSG00000223802:CERS1 ENSG00000138028:CGREF1 ENSG00000138100:TRIM54 ENSG00000009950:MLXIPL ENSG00000086730:LAT2 ENSG00000165178:NCF1C ENSG00000175445:LPL…
	DEG.down	Prostate	ENSG00000124920:MYRF ENSG00000166682:TMPRSS5 ENSG00000118137:APOA1 ENSG00000137747:TMPRSS13 ENSG00000137709:POU2F3 ENSG00000006016:CRLF1 ENSG00000105696:TMEM59L ENSG00000223802:CERS1 ENSG00000079435:LIPE ENSG00000159871:LYPD5 ENSG00000084731:KIF3C ENSG00000138030:KHK ENSG00000138028:CGREF1 ENSG00000009950:MLXIPL ENSG00000175445:LPL ENSG00000168481:LGI3
	DEG.down	Colon	ENSG00000006118:TMEM132A ENSG00000167992:VWCE ENSG00000011347:SYT7 ENSG00000149485:FADS1 ENSG00000167995:BEST1 ENSG00000162174:ASRGL1 ENSG00000162188:GNG3 ENSG00000166682:TMPRSS5 ENSG00000118137:APOA1 ENSG00000177098:SCN4B ENSG00000160588:MPZL3 ENSG00000006016:CRLF1 ENSG00000105664:COMP ENSG00000223802:CERS1 ENSG00000007129:CEACAM21 ENSG00000105352:CEACAM4 ENSG00000079435:LIPE ENSG00000189377:CXC…
	DEG.down	Thyroid	ENSG00000006118:TMEM132A ENSG00000168496:FEN1 ENSG00000134824:FADS2 ENSG00000149485:FADS1 ENSG00000167995:BEST1 ENSG00000166682:TMPRSS5 ENSG00000175489:LRRC25 ENSG00000223802:CERS1 ENSG00000105352:CEACAM4 ENSG00000105767:CADM4 ENSG00000104783:KCNN4 ENSG00000159871:LYPD5 ENSG00000138030:KHK ENSG00000138028:CGREF1 ENSG00000138100:TRIM54 ENSG00000270210:RP11-373D23.3 ENSG00000086730:LAT2 ENSG0000010…

## Sheet: Supplementary Data 9
List of enriched pathways and gene sets. Significantly enriched gene sets from MsigDB and pathways from different databases from FUMA analysis are documented.
HDL
Category	GeneSet	No.of genes	No.of overlap	p-value	adjusted p-value	Genes
Curated_gene_sets	REACTOME_METALLOTHIONEINS_BIND_METALS	11	11	3.41916e-21	1.88088e-17	MT4:MT3:MT2A:MT1E:MT1M:MT1A:MT1B:MT1F:MT1G:MT1H:MT1X
Reactome	REACTOME_METALLOTHIONEINS_BIND_METALS	11	11	3.41916e-21	5.12531e-18	MT4:MT3:MT2A:MT1E:MT1M:MT1A:MT1B:MT1F:MT1G:MT1H:MT1X
Canonical_Pathways	REACTOME_METALLOTHIONEINS_BIND_METALS	11	11	3.41916e-21	7.51872e-18	MT4:MT3:MT2A:MT1E:MT1M:MT1A:MT1B:MT1F:MT1G:MT1H:MT1X
GO_bp	GO_STRESS_RESPONSE_TO_METAL_ION	17	12	2.70484e-19	1.98806e-15	MT4:MT3:MT2A:MT1E:MT1M:MT1A:MT1DP:MT1B:MT1F:MT1G:MT1H:MT1X
Curated_gene_sets	REACTOME_RESPONSE_TO_METAL_IONS	14	11	1.19855e-18	3.29661e-15	MT4:MT3:MT2A:MT1E:MT1M:MT1A:MT1B:MT1F:MT1G:MT1H:MT1X
Reactome	REACTOME_RESPONSE_TO_METAL_IONS	14	11	1.19855e-18	8.98313e-16	MT4:MT3:MT2A:MT1E:MT1M:MT1A:MT1B:MT1F:MT1G:MT1H:MT1X
Canonical_Pathways	REACTOME_RESPONSE_TO_METAL_IONS	14	11	1.19855e-18	1.31781e-15	MT4:MT3:MT2A:MT1E:MT1M:MT1A:MT1B:MT1F:MT1G:MT1H:MT1X
GO_bp	GO_CELLULAR_RESPONSE_TO_ZINC_ION	23	12	5.47916e-17	2.01359e-13	MT4:MT3:MT2A:MT1E:MT1M:MT1A:MT1DP:MT1B:MT1F:MT1G:MT1H:MT1X
Curated_gene_sets	ROVERSI_GLIOMA_COPY_NUMBER_UP	99	19	1.46773e-16	2.69132e-13	CEACAM19:BCL3:CBLC:BCAM:PVRL2:TOMM40:APOE:APOC1:APOC4:APOC2:CLPTM1:CLASRP:ZNF296:GEMIN7:MARK4:EXOC3L2:CKM:KLC3:ERCC2
GO_bp	GO_CELLULAR_RESPONSE_TO_COPPER_ION	29	12	1.94974e-15	4.77685e-12	MT4:MT3:MT2A:MT1E:MT1M:MT1A:MT1DP:MT1B:MT1F:MT1G:MT1H:MT1X
GO_bp	GO_CELLULAR_RESPONSE_TO_CADMIUM_ION	37	12	6.29196e-14	1.15615e-10	MT4:MT3:MT2A:MT1E:MT1M:MT1A:MT1DP:MT1B:MT1F:MT1G:MT1H:MT1X
GO_bp	GO_ZINC_ION_HOMEOSTASIS	38	12	9.08074e-14	1.33487e-10	MT4:MT3:MT2A:MT1E:MT1M:MT1A:MT1DP:MT1B:MT1F:MT1G:MT1H:MT1X
GO_bp	GO_RESPONSE_TO_COPPER_ION	43	12	4.8303e-13	5.91712e-10	MT4:MT3:MT2A:MT1E:MT1M:MT1A:MT1DP:MT1B:MT1F:MT1G:MT1H:MT1X
Curated_gene_sets	NIKOLSKY_BREAST_CANCER_8Q23_Q24_AMPLICON	157	18	9.15459e-12	1.25899e-08	ZHX2:C8orf76:ZHX1:FBXO32:KLHL38:ANXA13:FAM91A1:FER1L6:TMEM65:TRMT12:RNF139:TATDN1:NDUFB9:MTSS1:ZNF572:SQLE:KIAA0196:NSMCE2
GO_bp	GO_RESPONSE_TO_ZINC_ION	55	12	1.18775e-11	1.24713e-08	MT4:MT3:MT2A:MT1E:MT1M:MT1A:MT1DP:MT1B:MT1F:MT1G:MT1H:MT1X
GO_bp	GO_VERY_LOW_DENSITY_LIPOPROTEIN_PARTICLE_REMODELING	11	7	3.0629e-11	2.81404e-08	APOA5:APOA1:CETP:LCAT:APOE:APOC2:LPL
GO_bp	GO_RESPONSE_TO_CADMIUM_ION	63	12	6.53179e-11	5.3343e-08	MT4:MT3:MT2A:MT1E:MT1M:MT1A:MT1DP:MT1B:MT1F:MT1G:MT1H:MT1X
GO_cc	GO_PROTEIN_LIPID_COMPLEX	39	10	1.10966e-10	1.11077e-07	APOA5:APOA1:CETP:LCAT:LDLR:APOE:APOC1:APOC4:APOC2:LPL
GO_bp	GO_TRIGLYCERIDE_RICH_LIPOPROTEIN_PARTICLE_REMODELING	13	7	1.5547e-10	1.1427e-07	APOA5:APOA1:CETP:LCAT:APOE:APOC2:LPL
Curated_gene_sets	REACTOME_PLASMA_LIPOPROTEIN_ASSEMBLY_REMODELING_AND_CLEARANCE	71	12	2.83368e-10	3.11762e-07	APOA5:APOA1:CETP:CES3:LCAT:LDLR:APOE:APOC1:APOC4:APOC2:LPL:BMP1
Reactome	REACTOME_PLASMA_LIPOPROTEIN_ASSEMBLY_REMODELING_AND_CLEARANCE	71	12	2.83368e-10	1.4159e-07	APOA5:APOA1:CETP:CES3:LCAT:LDLR:APOE:APOC1:APOC4:APOC2:LPL:BMP1
Canonical_Pathways	REACTOME_PLASMA_LIPOPROTEIN_ASSEMBLY_REMODELING_AND_CLEARANCE	71	12	2.83368e-10	2.07709e-07	APOA5:APOA1:CETP:CES3:LCAT:LDLR:APOE:APOC1:APOC4:APOC2:LPL:BMP1
GO_bp	GO_CELLULAR_TRANSITION_METAL_ION_HOMEOSTASIS	111	14	5.26683e-10	3.5192e-07	FTH1:MT4:MT3:MT2A:MT1E:MT1M:MT1A:MT1DP:MT1B:MT1F:MT1G:MT1H:MT1X:ATP6V0D1
Curated_gene_sets	ZHENG_RESPONSE_TO_ARSENITE_UP	15	7	5.69102e-10	5.21772e-07	MT2A:MT1E:MT1M:MT1B:MT1G:MT1H:MT1X
GO_bp	GO_PROTEIN_LIPID_COMPLEX_SUBUNIT_ORGANIZATION	49	10	1.26649e-09	7.75727e-07	APOA5:APOA1:CETP:LCAT:APOE:APOC1:APOC4:APOC2:LPL:BMP1
GO_cc	GO_HIGH_DENSITY_LIPOPROTEIN_PARTICLE	26	8	1.6763e-09	8.38988e-07	APOA5:APOA1:CETP:LCAT:APOE:APOC1:APOC4:APOC2
GO_bp	GO_DETOXIFICATION	125	14	2.57032e-09	1.45322e-06	MT4:MT3:MT2A:MT1E:MT1M:MT1A:MT1DP:MT1B:MT1F:MT1G:MT1H:MT1X:NQO1:APOE
GO_cc	GO_TRIGLYCERIDE_RICH_PLASMA_LIPOPROTEIN_PARTICLE	19	7	4.24626e-09	1.41684e-06	APOA5:APOA1:APOE:APOC1:APOC4:APOC2:LPL
GO_bp	GO_PROTEIN_CONTAINING_COMPLEX_REMODELING	29	8	4.43959e-09	2.33079e-06	APOA5:APOA1:CETP:LCAT:APOE:APOC1:APOC2:LPL
Curated_gene_sets	NIKOLSKY_BREAST_CANCER_11Q12_Q14_AMPLICON	158	15	6.92753e-09	5.44405e-06	TMEM109:TMEM132A:SLC15A3:CD5:VWCE:DDB1:DAK:CYB561A3:TMEM138:TMEM216:CPSF7:SDHAF2:PPP1R32:SYT7:DAGLA
GO_bp	GO_PROTEIN_LIPID_COMPLEX_ASSEMBLY	31	8	7.96273e-09	3.90174e-06	APOA5:APOA1:LCAT:APOE:APOC1:APOC4:APOC2:BMP1
GO_bp	GO_TRANSITION_METAL_ION_HOMEOSTASIS	138	14	9.37765e-09	4.23305e-06	FTH1:MT4:MT3:MT2A:MT1E:MT1M:MT1A:MT1DP:MT1B:MT1F:MT1G:MT1H:MT1X:ATP6V0D1
GO_bp	GO_GLYCEROLIPID_CATABOLIC_PROCESS	60	10	1.01338e-08	4.23305e-06	DAGLA:APOA5:APOA1:PLA2G15:LDLR:LIPE:APOE:APOC1:APOC2:LPL
GO_bp	GO_CELLULAR_RESPONSE_TO_INORGANIC_SUBSTANCE	214	17	1.03666e-08	4.23305e-06	SYT7:MT4:MT3:MT2A:MT1E:MT1M:MT1A:MT1DP:MT1B:MT1F:MT1G:MT1H:MT1X:CPNE2:SMPD3:CDH1:NQO1
GO_cc	GO_CHYLOMICRON	13	6	1.11821e-08	2.79831e-06	APOA5:APOA1:APOE:APOC1:APOC2:LPL
Curated_gene_sets	ROYLANCE_BREAST_CANCER_16Q_COPY_NUMBER_UP	62	10	1.40969e-08	9.69335e-06	CETP:NLRC5:CPNE2:FAM192A:RSPRY1:CCL22:CX3CL1:CCL17:PRSS54:GINS3
GO_bp	GO_REGULATION_OF_PLASMA_LIPOPROTEIN_PARTICLE_LEVELS	100	12	1.6146e-08	6.24593e-06	APOA5:APOA1:CETP:CES3:LCAT:LDLR:APOE:APOC1:APOC4:APOC2:LPL:BMP1
Curated_gene_sets	PROVENZANI_METASTASIS_UP	200	16	2.54454e-08	1.55528e-05	NAE1:FAM96B:CES2:CBFB:TMEM208:ATP6V0D1:CTCF:ACD:THAP11:EDC4:SNTB2:VPS4A:PDF:NIP7:COG4:SF3B3
GO_bp	GO_HIGH_DENSITY_LIPOPROTEIN_PARTICLE_REMODELING	16	6	5.03618e-08	1.8508e-05	APOA1:CETP:LCAT:APOE:APOC1:APOC2
Curated_gene_sets	ROVERSI_GLIOMA_COPY_NUMBER_DN	54	9	5.58936e-08	3.0747e-05	GNAO1:AMFR:NUDT21:BBS2:HERPUD1:CETP:CPNE2:FAM192A:ARL2BP
GO_bp	GO_REVERSE_CHOLESTEROL_TRANSPORT	18	6	1.14017e-07	3.99059e-05	APOA5:APOA1:CETP:LCAT:APOE:APOC2
Curated_gene_sets	REACTOME_HDL_REMODELING	10	5	1.22155e-07	5.5998e-05	APOA1:CETP:LCAT:APOE:APOC2
Curated_gene_sets	REACTOME_CHYLOMICRON_REMODELING	10	5	1.22155e-07	5.5998e-05	APOA5:APOA1:APOE:APOC2:LPL
Reactome	REACTOME_CHYLOMICRON_REMODELING	10	5	1.22155e-07	3.52113e-05	APOA5:APOA1:APOE:APOC2:LPL
Reactome	REACTOME_HDL_REMODELING	10	5	1.22155e-07	3.52113e-05	APOA1:CETP:LCAT:APOE:APOC2
Canonical_Pathways	REACTOME_CHYLOMICRON_REMODELING	10	5	1.22155e-07	5.16542e-05	APOA5:APOA1:APOE:APOC2:LPL
Canonical_Pathways	REACTOME_HDL_REMODELING	10	5	1.22155e-07	5.16542e-05	APOA1:CETP:LCAT:APOE:APOC2
Curated_gene_sets	REACTOME_TRANSPORT_OF_SMALL_MOLECULES	722	30	1.40939e-07	5.96389e-05	SLC15A3:BEST1:FTH1:GNG3:SLC3A2:SLC22A6:SLC22A8:APOA5:APOA1:SLC6A2:SLC12A3:CETP:ARL2BP:CES3:SLC9A5:ATP6V0D1:PSMB10:LCAT:SLC12A4:CTC-479C5.17:SLC7A6:SLC44A2:LDLR:APOE:APOC1:APOC4:APOC2:LPL:SLC18A1:ATP6V1B2:BMP1
Reactome	REACTOME_TRANSPORT_OF_SMALL_MOLECULES	722	30	1.40939e-07	3.52113e-05	SLC15A3:BEST1:FTH1:GNG3:SLC3A2:SLC22A6:SLC22A8:APOA5:APOA1:SLC6A2:SLC12A3:CETP:ARL2BP:CES3:SLC9A5:ATP6V0D1:PSMB10:LCAT:SLC12A4:CTC-479C5.17:SLC7A6:SLC44A2:LDLR:APOE:APOC1:APOC4:APOC2:LPL:SLC18A1:ATP6V1B2:BMP1
Canonical_Pathways	REACTOME_TRANSPORT_OF_SMALL_MOLECULES	722	30	1.40939e-07	5.16542e-05	SLC15A3:BEST1:FTH1:GNG3:SLC3A2:SLC22A6:SLC22A8:APOA5:APOA1:SLC6A2:SLC12A3:CETP:ARL2BP:CES3:SLC9A5:ATP6V0D1:PSMB10:LCAT:SLC12A4:CTC-479C5.17:SLC7A6:SLC44A2:LDLR:APOE:APOC1:APOC4:APOC2:LPL:SLC18A1:ATP6V1B2:BMP1
Curated_gene_sets	REACTOME_PLASMA_LIPOPROTEIN_ASSEMBLY	19	6	1.6468e-07	6.47076e-05	APOA1:APOE:APOC1:APOC4:APOC2:BMP1
Reactome	REACTOME_PLASMA_LIPOPROTEIN_ASSEMBLY	19	6	1.6468e-07	3.52651e-05	APOA1:APOE:APOC1:APOC4:APOC2:BMP1
Canonical_Pathways	REACTOME_PLASMA_LIPOPROTEIN_ASSEMBLY	19	6	1.6468e-07	5.17332e-05	APOA1:APOE:APOC1:APOC4:APOC2:BMP1
Curated_gene_sets	REACTOME_PLASMA_LIPOPROTEIN_REMODELING	32	7	2.4252e-07	8.89403e-05	APOA5:APOA1:CETP:LCAT:APOE:APOC2:LPL
Reactome	REACTOME_PLASMA_LIPOPROTEIN_REMODELING	32	7	2.4252e-07	4.54423e-05	APOA5:APOA1:CETP:LCAT:APOE:APOC2:LPL
Canonical_Pathways	REACTOME_PLASMA_LIPOPROTEIN_REMODELING	32	7	2.4252e-07	6.66628e-05	APOA5:APOA1:CETP:LCAT:APOE:APOC2:LPL
GO_bp	GO_PHOSPHOLIPID_EFFLUX	12	5	3.75161e-07	0.000125338	APOA5:APOA1:APOE:APOC1:APOC2
GO_mf	GO_PHOSPHATIDYLCHOLINE_STEROL_O_ACYLTRANSFERASE_ACTIVATOR_ACTIVITY	6	4	5.45359e-07	0.000897116	APOA5:APOA1:APOE:APOC1
Curated_gene_sets	RUTELLA_RESPONSE_TO_HGF_UP	421	21	6.19022e-07	0.000212828	FADS1:FTH1:SLC3A2:MT2A:MT1F:MT1G:MT1H:MT1X:CCL22:CCL17:NQO1:LDLR:PVR:PVRL2:APOE:APOC1:MFHAS1:ASAH1:NAT1:PSD3:SQLE
GO_bp	GO_ACYLGLYCEROL_HOMEOSTASIS	37	7	6.98517e-07	0.000223222	APOA5:APOA1:CETP:APOE:APOC4:APOC2:LPL
GO_bp	GO_LIPID_CATABOLIC_PROCESS	322	18	7.81095e-07	0.00023921	DAGLA:BSCL2:APOA5:APOA1:PAFAH1B2:CES5A:MT3:CES3:CES4A:PLA2G15:SMPD3:LDLR:LIPE:APOE:APOC1:APOC2:ASAH1:LPL
GO_bp	GO_HIGH_DENSITY_LIPOPROTEIN_PARTICLE_ASSEMBLY	14	5	9.26708e-07	0.000261973	APOA5:APOA1:LCAT:APOE:BMP1
GO_bp	GO_STEROID_ESTERIFICATION	14	5	9.26708e-07	0.000261973	APOA5:APOA1:LCAT:APOE:APOC1
Curated_gene_sets	ROYLANCE_BREAST_CANCER_16Q_COPY_NUMBER_DN	25	6	1.00133e-06	0.000324018	IRX6:LPCAT2:CAPNS2:SLC6A2:CES5A:GNAO1
GO_bp	GO_NEUTRAL_LIPID_CATABOLIC_PROCESS	39	7	1.01876e-06	0.000277329	DAGLA:APOA5:APOA1:LIPE:APOE:APOC2:LPL
Curated_gene_sets	NAKAMURA_ADIPOGENESIS_EARLY_UP	62	8	2.33875e-06	0.000714749	MT1L:MT1E:MT1M:MT1B:MT1F:MT1G:MT1H:E2F4
LDL
Category	GeneSet	N_genes	N_overlap	p	adjP	genes
Curated_gene_sets	ROVERSI_GLIOMA_COPY_NUMBER_UP	99	23	2.26525e-21	1.24612e-17	CEACAM19:BCL3:CBLC:BCAM:PVRL2:TOMM40:APOE:APOC1:APOC4:APOC2:CLPTM1:CLASRP:ZNF296:GEMIN7:MARK4:EXOC3L2:CKM:KLC3:ERCC2:PPP1R13L:CD3EAP:ERCC1:FOSB
GO_mf	GO_DNA_BINDING_TRANSCRIPTION_FACTOR_ACTIVITY	1685	69	9.31644e-15	1.53255e-11	MYRF:ZNF317:ZNF699:ZNF559:ZNF559-ZNF177:ZNF177:ZNF562:DNMT1:ZGLP1:ZNF653:ZNF627:ZNF823:ZNF441:ZNF491:ZNF440:ZNF439:ZNF69:ZNF700:ZNF763:ZNF763:ZNF433:ZNF788:ZNF788:ZNF20:ZNF625:ZNF136:ZNF44:ZNF563:ZNF442:ZNF799:ZNF443:ZNF709:ZNF709:ZNF564:ZNF490:ZNF791:DMRTC2:CIC:ZNF576:ZNF283:ZNF404:ZNF45:ZNF221:ZNF155:ZNF230:ZNF222:ZNF223:ZNF223:ZNF284:ZNF224:ZNF225:ZNF234:ZNF226:ZNF227:ZNF235:ZNF233:ZNF285:ZNF2…
Curated_gene_sets	NIKOLSKY_BREAST_CANCER_8Q23_Q24_AMPLICON	157	18	1.83387e-11	5.04406e-08	ZHX2:C8orf76:ZHX1:FBXO32:KLHL38:ANXA13:FAM91A1:FER1L6:TMEM65:TRMT12:RNF139:TATDN1:NDUFB9:MTSS1:ZNF572:SQLE:KIAA0196:NSMCE2
Curated_gene_sets	REACTOME_GENERIC_TRANSCRIPTION_PATHWAY	1202	49	1.12346e-10	2.06006e-07	POLR2G:ZNF317:ZNF699:ZNF559:ZNF562:PIN1:CARM1:SMARCA4:ZNF627:ZNF441:ZNF440:ZNF439:ZNF700:ZNF433:ZNF20:ZNF625:ZNF136:ZNF563:ZNF442:ZNF799:ZNF443:ZNF709:ZNF709:ZNF564:ZNF490:ZNF791:ZNF45:ZNF221:ZNF155:ZNF230:ZNF222:ZNF223:ZNF223:ZNF224:ZNF225:ZNF234:ZNF226:ZNF227:ZNF235:ZNF233:ZNF112:ZNF285:ZNF180:APOE:ERCC2:PPP1R13L:COX7A2L:LRPPRC:L3MBTL1:MYBL2:FBXO32
Reactome	REACTOME_GENERIC_TRANSCRIPTION_PATHWAY	1202	49	1.12346e-10	1.28223e-07	POLR2G:ZNF317:ZNF699:ZNF559:ZNF562:PIN1:CARM1:SMARCA4:ZNF627:ZNF441:ZNF440:ZNF439:ZNF700:ZNF433:ZNF20:ZNF625:ZNF136:ZNF563:ZNF442:ZNF799:ZNF443:ZNF709:ZNF709:ZNF564:ZNF490:ZNF791:ZNF45:ZNF221:ZNF155:ZNF230:ZNF222:ZNF223:ZNF223:ZNF224:ZNF225:ZNF234:ZNF226:ZNF227:ZNF235:ZNF233:ZNF112:ZNF285:ZNF180:APOE:ERCC2:PPP1R13L:COX7A2L:LRPPRC:L3MBTL1:MYBL2:FBXO32
Canonical_Pathways	REACTOME_GENERIC_TRANSCRIPTION_PATHWAY	1202	49	1.12346e-10	1.88101e-07	POLR2G:ZNF317:ZNF699:ZNF559:ZNF562:PIN1:CARM1:SMARCA4:ZNF627:ZNF441:ZNF440:ZNF439:ZNF700:ZNF433:ZNF20:ZNF625:ZNF136:ZNF563:ZNF442:ZNF799:ZNF443:ZNF709:ZNF709:ZNF564:ZNF490:ZNF791:ZNF45:ZNF221:ZNF155:ZNF230:ZNF222:ZNF223:ZNF223:ZNF224:ZNF225:ZNF234:ZNF226:ZNF227:ZNF235:ZNF233:ZNF112:ZNF285:ZNF180:APOE:ERCC2:PPP1R13L:COX7A2L:LRPPRC:L3MBTL1:MYBL2:FBXO32
Curated_gene_sets	REACTOME_GENE_EXPRESSION_TRANSCRIPTION	1467	55	1.71078e-10	2.35276e-07	CPSF7:INTS5:POLR2G:ZNF317:ZNF699:ZNF559:ZNF562:PIN1:DNMT1:CARM1:SMARCA4:ZNF627:ZNF441:ZNF440:ZNF439:ZNF700:ZNF433:ZNF20:ZNF625:ZNF136:ZNF563:ZNF442:ZNF799:ZNF443:ZNF709:ZNF709:ZNF564:ZNF490:ZNF791:ZNF45:ZNF221:ZNF155:ZNF230:ZNF222:ZNF223:ZNF223:ZNF224:ZNF225:ZNF234:ZNF226:ZNF227:ZNF235:ZNF233:ZNF112:ZNF285:ZNF180:APOE:ERCC2:PPP1R13L:CD3EAP:COX7A2L:MTA3:LRPPRC:SRSF6:L3MBTL1:MYBL2:FBXO32
Reactome	REACTOME_GENE_EXPRESSION_TRANSCRIPTION	1467	55	1.71078e-10	1.28223e-07	CPSF7:INTS5:POLR2G:ZNF317:ZNF699:ZNF559:ZNF562:PIN1:DNMT1:CARM1:SMARCA4:ZNF627:ZNF441:ZNF440:ZNF439:ZNF700:ZNF433:ZNF20:ZNF625:ZNF136:ZNF563:ZNF442:ZNF799:ZNF443:ZNF709:ZNF709:ZNF564:ZNF490:ZNF791:ZNF45:ZNF221:ZNF155:ZNF230:ZNF222:ZNF223:ZNF223:ZNF224:ZNF225:ZNF234:ZNF226:ZNF227:ZNF235:ZNF233:ZNF112:ZNF285:ZNF180:APOE:ERCC2:PPP1R13L:CD3EAP:COX7A2L:MTA3:LRPPRC:SRSF6:L3MBTL1:MYBL2:FBXO32
Canonical_Pathways	REACTOME_GENE_EXPRESSION_TRANSCRIPTION	1467	55	1.71078e-10	1.88101e-07	CPSF7:INTS5:POLR2G:ZNF317:ZNF699:ZNF559:ZNF562:PIN1:DNMT1:CARM1:SMARCA4:ZNF627:ZNF441:ZNF440:ZNF439:ZNF700:ZNF433:ZNF20:ZNF625:ZNF136:ZNF563:ZNF442:ZNF799:ZNF443:ZNF709:ZNF709:ZNF564:ZNF490:ZNF791:ZNF45:ZNF221:ZNF155:ZNF230:ZNF222:ZNF223:ZNF223:ZNF224:ZNF225:ZNF234:ZNF226:ZNF227:ZNF235:ZNF233:ZNF112:ZNF285:ZNF180:APOE:ERCC2:PPP1R13L:CD3EAP:COX7A2L:MTA3:LRPPRC:SRSF6:L3MBTL1:MYBL2:FBXO32
Curated_gene_sets	NIKOLSKY_BREAST_CANCER_11Q12_Q14_AMPLICON	158	15	1.2157e-08	1.33751e-05	TMEM109:TMEM132A:SLC15A3:CD5:VWCE:DDB1:DAK:CYB561A3:TMEM138:TMEM216:CPSF7:SDHAF2:PPP1R32:SYT7:DAGLA
GO_bp	GO_TRIGLYCERIDE_RICH_LIPOPROTEIN_PARTICLE_CLEARANCE	9	5	7.62508e-08	0.000553732	LDLR:APOE:APOC1:APOC2:APOB
GO_bp	GO_VERY_LOW_DENSITY_LIPOPROTEIN_PARTICLE_CLEARANCE	10	5	1.50675e-07	0.000553732	APOE:APOC1:APOC4:APOC2:APOB
Curated_gene_sets	SHEDDEN_LUNG_CANCER_GOOD_SURVIVAL_A5	69	9	7.03515e-07	0.000645006	CERS4:ZNF177:ZNF562:AP1M2:YIPF2:SMARCA4:EPOR:ZNF443:L3MBTL1
TC
Category	GeneSet	N_genes	N_overlap	p	adjP	genes
Curated_gene_sets	ROVERSI_GLIOMA_COPY_NUMBER_UP	99	23	3.76831e-20	2.07295e-16	CEACAM19:BCL3:CBLC:BCAM:PVRL2:TOMM40:APOE:APOC1:APOC4:APOC2:CLPTM1:CLASRP:ZNF296:GEMIN7:MARK4:EXOC3L2:CKM:KLC3:ERCC2:PPP1R13L:CD3EAP:ERCC1:FOSB
GO_mf	GO_DNA_BINDING_TRANSCRIPTION_FACTOR_ACTIVITY	1685	72	1.71544e-13	2.82191e-10	GRHL3:RUNX3:NFIA:MYRF:ZNF317:ZNF699:ZNF559:ZNF559-ZNF177:ZNF177:ZNF562:DNMT1:ZGLP1:ZNF653:ZNF627:ZNF823:ZNF441:ZNF491:ZNF440:ZNF439:ZNF69:ZNF700:ZNF763:ZNF763:ZNF433:ZNF844:ZNF788:ZNF788:ZNF20:ZNF625:ZNF136:ZNF44:ZNF563:ZNF442:ZNF799:ZNF443:ZNF709:ZNF709:ZNF564:ZNF490:ZNF791:DMRTC2:CIC:ZNF576:ZNF283:ZNF404:ZNF45:ZNF221:ZNF155:ZNF230:ZNF222:ZNF223:ZNF223:ZNF284:ZNF224:ZNF225:ZNF234:ZNF226:ZNF227:Z…
Curated_gene_sets	NIKOLSKY_BREAST_CANCER_8Q23_Q24_AMPLICON	157	18	1.41404e-10	3.88931e-07	ZHX2:C8orf76:ZHX1:FBXO32:KLHL38:ANXA13:FAM91A1:FER1L6:TMEM65:TRMT12:RNF139:TATDN1:NDUFB9:MTSS1:ZNF572:SQLE:KIAA0196:NSMCE2
Curated_gene_sets	REACTOME_GENE_EXPRESSION_TRANSCRIPTION	1467	58	9.02884e-10	1.65559e-06	SRRM1:RUNX3:NFIA:CPSF7:INTS5:POLR2G:ZNF317:ZNF699:ZNF559:ZNF562:PIN1:DNMT1:CARM1:SMARCA4:ZNF627:ZNF441:ZNF440:ZNF439:ZNF700:ZNF433:ZNF20:ZNF625:ZNF136:ZNF563:ZNF442:ZNF799:ZNF443:ZNF709:ZNF709:ZNF564:ZNF490:ZNF791:ZNF45:ZNF221:ZNF155:ZNF230:ZNF222:ZNF223:ZNF223:ZNF224:ZNF225:ZNF234:ZNF226:ZNF227:ZNF235:ZNF233:ZNF112:ZNF285:ZNF180:APOE:ERCC2:PPP1R13L:CD3EAP:COX7A2L:MTA3:LRPPRC:SRSF6:L3MBTL1:MYBL2:…
Reactome	REACTOME_GENE_EXPRESSION_TRANSCRIPTION	1467	58	9.02884e-10	1.35342e-06	SRRM1:RUNX3:NFIA:CPSF7:INTS5:POLR2G:ZNF317:ZNF699:ZNF559:ZNF562:PIN1:DNMT1:CARM1:SMARCA4:ZNF627:ZNF441:ZNF440:ZNF439:ZNF700:ZNF433:ZNF20:ZNF625:ZNF136:ZNF563:ZNF442:ZNF799:ZNF443:ZNF709:ZNF709:ZNF564:ZNF490:ZNF791:ZNF45:ZNF221:ZNF155:ZNF230:ZNF222:ZNF223:ZNF223:ZNF224:ZNF225:ZNF234:ZNF226:ZNF227:ZNF235:ZNF233:ZNF112:ZNF285:ZNF180:APOE:ERCC2:PPP1R13L:CD3EAP:COX7A2L:MTA3:LRPPRC:SRSF6:L3MBTL1:MYBL2:…
Canonical_Pathways	REACTOME_GENE_EXPRESSION_TRANSCRIPTION	1467	58	9.02884e-10	1.98544e-06	SRRM1:RUNX3:NFIA:CPSF7:INTS5:POLR2G:ZNF317:ZNF699:ZNF559:ZNF562:PIN1:DNMT1:CARM1:SMARCA4:ZNF627:ZNF441:ZNF440:ZNF439:ZNF700:ZNF433:ZNF20:ZNF625:ZNF136:ZNF563:ZNF442:ZNF799:ZNF443:ZNF709:ZNF709:ZNF564:ZNF490:ZNF791:ZNF45:ZNF221:ZNF155:ZNF230:ZNF222:ZNF223:ZNF223:ZNF224:ZNF225:ZNF234:ZNF226:ZNF227:ZNF235:ZNF233:ZNF112:ZNF285:ZNF180:APOE:ERCC2:PPP1R13L:CD3EAP:COX7A2L:MTA3:LRPPRC:SRSF6:L3MBTL1:MYBL2:…
Curated_gene_sets	REACTOME_GENERIC_TRANSCRIPTION_PATHWAY	1202	50	2.72871e-09	3.75265e-06	RUNX3:POLR2G:ZNF317:ZNF699:ZNF559:ZNF562:PIN1:CARM1:SMARCA4:ZNF627:ZNF441:ZNF440:ZNF439:ZNF700:ZNF433:ZNF20:ZNF625:ZNF136:ZNF563:ZNF442:ZNF799:ZNF443:ZNF709:ZNF709:ZNF564:ZNF490:ZNF791:ZNF45:ZNF221:ZNF155:ZNF230:ZNF222:ZNF223:ZNF223:ZNF224:ZNF225:ZNF234:ZNF226:ZNF227:ZNF235:ZNF233:ZNF112:ZNF285:ZNF180:APOE:ERCC2:PPP1R13L:COX7A2L:LRPPRC:L3MBTL1:MYBL2:FBXO32
Reactome	REACTOME_GENERIC_TRANSCRIPTION_PATHWAY	1202	50	2.72871e-09	2.04516e-06	RUNX3:POLR2G:ZNF317:ZNF699:ZNF559:ZNF562:PIN1:CARM1:SMARCA4:ZNF627:ZNF441:ZNF440:ZNF439:ZNF700:ZNF433:ZNF20:ZNF625:ZNF136:ZNF563:ZNF442:ZNF799:ZNF443:ZNF709:ZNF709:ZNF564:ZNF490:ZNF791:ZNF45:ZNF221:ZNF155:ZNF230:ZNF222:ZNF223:ZNF223:ZNF224:ZNF225:ZNF234:ZNF226:ZNF227:ZNF235:ZNF233:ZNF112:ZNF285:ZNF180:APOE:ERCC2:PPP1R13L:COX7A2L:LRPPRC:L3MBTL1:MYBL2:FBXO32
Canonical_Pathways	REACTOME_GENERIC_TRANSCRIPTION_PATHWAY	1202	50	2.72871e-09	3.00021e-06	RUNX3:POLR2G:ZNF317:ZNF699:ZNF559:ZNF562:PIN1:CARM1:SMARCA4:ZNF627:ZNF441:ZNF440:ZNF439:ZNF700:ZNF433:ZNF20:ZNF625:ZNF136:ZNF563:ZNF442:ZNF799:ZNF443:ZNF709:ZNF709:ZNF564:ZNF490:ZNF791:ZNF45:ZNF221:ZNF155:ZNF230:ZNF222:ZNF223:ZNF223:ZNF224:ZNF225:ZNF234:ZNF226:ZNF227:ZNF235:ZNF233:ZNF112:ZNF285:ZNF180:APOE:ERCC2:PPP1R13L:COX7A2L:LRPPRC:L3MBTL1:MYBL2:FBXO32
Curated_gene_sets	NIKOLSKY_BREAST_CANCER_11Q12_Q14_AMPLICON	158	15	6.32764e-08	6.96167e-05	TMEM109:TMEM132A:SLC15A3:CD5:VWCE:DDB1:DAK:CYB561A3:TMEM138:TMEM216:CPSF7:SDHAF2:PPP1R32:SYT7:DAGLA
GO_bp	GO_TRIGLYCERIDE_RICH_LIPOPROTEIN_PARTICLE_CLEARANCE	9	5	1.42465e-07	0.00103288	LDLR:APOE:APOC1:APOC2:APOB
Curated_gene_sets	SHEDDEN_LUNG_CANCER_GOOD_SURVIVAL_A5	69	10	1.94151e-07	0.000178004	CERS4:ZNF177:ZNF562:AP1M2:YIPF2:SMARCA4:DKFZP761J1410:EPOR:ZNF443:L3MBTL1
GO_bp	GO_VERY_LOW_DENSITY_LIPOPROTEIN_PARTICLE_CLEARANCE	10	5	2.81056e-07	0.00103288	APOE:APOC1:APOC4:APOC2:APOB
Curated_gene_sets	REACTOME_CHYLOMICRON_CLEARANCE	5	4	3.60121e-07	0.000283004	LDLRAP1:LDLR:APOE:APOB
Reactome	REACTOME_CHYLOMICRON_CLEARANCE	5	4	3.60121e-07	0.00017994	LDLRAP1:LDLR:APOE:APOB
Canonical_Pathways	REACTOME_CHYLOMICRON_CLEARANCE	5	4	3.60121e-07	0.000263969	LDLRAP1:LDLR:APOE:APOB
TG
Category	GeneSet	N_genes	N_overlap	p	adjP	genes
Curated_gene_sets	LASTOWSKA_COAMPLIFIED_WITH_MYCN	40	13	1.00218e-14	5.51297e-11	IFT172:FNDC4:ZNF512:CCDC121:GPN1:SUPT7L:SLC4A1AP:MRPL33:RBKS:FOSL2:PLB1:TRMT61B:ALK
GO_mf	GO_DNA_BINDING_TRANSCRIPTION_FACTOR_ACTIVITY	1685	63	1.011e-11	1.66309e-08	NFIA:MYRF:ZBTB16:KMT2A:POU2F3:JUND:MEF2BNB-MEF2B:MEF2B:RFXANK:ZNF101:ZNF14:ZNF506:ZNF253:ZNF93:ZNF682:ZNF90:ZNF737:ZNF626:ZNF66:ZNF85:ZNF430:ZNF431:ZNF708:ZNF493:ZNF429:ZNF100:ZNF43:ZNF208:ZNF257:ZNF676:ZNF98:ZNF492:ZNF99:DMRTC2:ZNF283:ZNF404:ZNF45:ZNF221:ZNF155:ZNF230:ZNF222:ZNF223:ZNF223:ZNF284:ZNF224:ZNF225:ZNF234:ZNF226:ZNF227:ZNF235:ZNF233:ZNF285:ZNF229:ZNF180:TCF23:ZNF513:ZNF512:FOSL2:MLXIP…
Curated_gene_sets	NIKOLSKY_BREAST_CANCER_8Q23_Q24_AMPLICON	157	18	2.01981e-11	5.5555e-08	ZHX2:C8orf76:ZHX1:FBXO32:KLHL38:ANXA13:FAM91A1:FER1L6:TMEM65:TRMT12:RNF139:TATDN1:NDUFB9:MTSS1:ZNF572:SQLE:KIAA0196:NSMCE2
Curated_gene_sets	REACTOME_GENE_EXPRESSION_TRANSCRIPTION	1467	54	6.0701e-10	1.11305e-06	NFIA:CPSF7:INTS5:POLR2G:KMT2A:ELL:UBA52:ZNF101:ZNF14:ZNF506:ZNF253:ZNF682:ZNF486:ZNF737:ZNF626:ZNF430:ZNF714:ZNF431:ZNF708:ZNF738:ZNF493:ZNF429:ZNF100:ZNF43:ZNF208:ZNF257:ZNF676:ZNF492:ZNF99:ZNF45:ZNF221:ZNF155:ZNF230:ZNF222:ZNF223:ZNF223:ZNF224:ZNF225:ZNF234:ZNF226:ZNF227:ZNF235:ZNF233:ZNF112:ZNF285:ZNF180:GTF3C2:NRBP1:POM121:FKBP6:BAZ1B:RFC2:INTS10:POLR3D:FBXO32
Reactome	REACTOME_GENE_EXPRESSION_TRANSCRIPTION	1467	54	6.0701e-10	9.09907e-07	NFIA:CPSF7:INTS5:POLR2G:KMT2A:ELL:UBA52:ZNF101:ZNF14:ZNF506:ZNF253:ZNF682:ZNF486:ZNF737:ZNF626:ZNF430:ZNF714:ZNF431:ZNF708:ZNF738:ZNF493:ZNF429:ZNF100:ZNF43:ZNF208:ZNF257:ZNF676:ZNF492:ZNF99:ZNF45:ZNF221:ZNF155:ZNF230:ZNF222:ZNF223:ZNF223:ZNF224:ZNF225:ZNF234:ZNF226:ZNF227:ZNF235:ZNF233:ZNF112:ZNF285:ZNF180:GTF3C2:NRBP1:POM121:FKBP6:BAZ1B:RFC2:INTS10:POLR3D:FBXO32
Canonical_Pathways	REACTOME_GENE_EXPRESSION_TRANSCRIPTION	1467	54	6.0701e-10	1.33481e-06	NFIA:CPSF7:INTS5:POLR2G:KMT2A:ELL:UBA52:ZNF101:ZNF14:ZNF506:ZNF253:ZNF682:ZNF486:ZNF737:ZNF626:ZNF430:ZNF714:ZNF431:ZNF708:ZNF738:ZNF493:ZNF429:ZNF100:ZNF43:ZNF208:ZNF257:ZNF676:ZNF492:ZNF99:ZNF45:ZNF221:ZNF155:ZNF230:ZNF222:ZNF223:ZNF223:ZNF224:ZNF225:ZNF234:ZNF226:ZNF227:ZNF235:ZNF233:ZNF112:ZNF285:ZNF180:GTF3C2:NRBP1:POM121:FKBP6:BAZ1B:RFC2:INTS10:POLR3D:FBXO32
Curated_gene_sets	REACTOME_GENERIC_TRANSCRIPTION_PATHWAY	1202	45	1.08784e-08	1.4462e-05	POLR2G:KMT2A:ELL:UBA52:ZNF101:ZNF14:ZNF506:ZNF253:ZNF682:ZNF486:ZNF737:ZNF626:ZNF430:ZNF714:ZNF431:ZNF708:ZNF738:ZNF493:ZNF429:ZNF100:ZNF43:ZNF208:ZNF257:ZNF676:ZNF492:ZNF99:ZNF45:ZNF221:ZNF155:ZNF230:ZNF222:ZNF223:ZNF223:ZNF224:ZNF225:ZNF234:ZNF226:ZNF227:ZNF235:ZNF233:ZNF112:ZNF285:ZNF180:NRBP1:RFC2:FBXO32
Reactome	REACTOME_GENERIC_TRANSCRIPTION_PATHWAY	1202	45	1.08784e-08	8.15338e-06	POLR2G:KMT2A:ELL:UBA52:ZNF101:ZNF14:ZNF506:ZNF253:ZNF682:ZNF486:ZNF737:ZNF626:ZNF430:ZNF714:ZNF431:ZNF708:ZNF738:ZNF493:ZNF429:ZNF100:ZNF43:ZNF208:ZNF257:ZNF676:ZNF492:ZNF99:ZNF45:ZNF221:ZNF155:ZNF230:ZNF222:ZNF223:ZNF223:ZNF224:ZNF225:ZNF234:ZNF226:ZNF227:ZNF235:ZNF233:ZNF112:ZNF285:ZNF180:NRBP1:RFC2:FBXO32
Canonical_Pathways	REACTOME_GENERIC_TRANSCRIPTION_PATHWAY	1202	45	1.08784e-08	1.19608e-05	POLR2G:KMT2A:ELL:UBA52:ZNF101:ZNF14:ZNF506:ZNF253:ZNF682:ZNF486:ZNF737:ZNF626:ZNF430:ZNF714:ZNF431:ZNF708:ZNF738:ZNF493:ZNF429:ZNF100:ZNF43:ZNF208:ZNF257:ZNF676:ZNF492:ZNF99:ZNF45:ZNF221:ZNF155:ZNF230:ZNF222:ZNF223:ZNF223:ZNF224:ZNF225:ZNF234:ZNF226:ZNF227:ZNF235:ZNF233:ZNF112:ZNF285:ZNF180:NRBP1:RFC2:FBXO32
Curated_gene_sets	NIKOLSKY_BREAST_CANCER_11Q12_Q14_AMPLICON	158	15	1.31449e-08	1.4462e-05	TMEM109:TMEM132A:SLC15A3:CD5:VWCE:DDB1:DAK:CYB561A3:TMEM138:TMEM216:CPSF7:SDHAF2:PPP1R32:SYT7:DAGLA
GO_bp	GO_ACYLGLYCEROL_HOMEOSTASIS	37	8	5.24571e-08	0.00038556	ANGPTL3:APOA5:APOA4:APOC3:APOA1:GCKR:MLXIPL:LPL
Curated_gene_sets	REACTOME_CHYLOMICRON_REMODELING	10	5	1.55148e-07	0.000142245	APOA5:APOA4:APOC3:APOA1:LPL
Reactome	REACTOME_CHYLOMICRON_REMODELING	10	5	1.55148e-07	7.75224e-05	APOA5:APOA4:APOC3:APOA1:LPL
Canonical_Pathways	REACTOME_CHYLOMICRON_REMODELING	10	5	1.55148e-07	0.000113724	APOA5:APOA4:APOC3:APOA1:LPL
GO_bp	GO_VERY_LOW_DENSITY_LIPOPROTEIN_PARTICLE_REMODELING	11	5	2.81013e-07	0.00103272	APOA5:APOA4:APOC3:APOA1:LPL
GO_bp	GO_TRIGLYCERIDE_RICH_LIPOPROTEIN_PARTICLE_REMODELING	13	5	7.64091e-07	0.00142164	APOA5:APOA4:APOC3:APOA1:LPL
GO_cc	GO_CHYLOMICRON	13	5	7.64091e-07	0.000764855	APOA5:APOA4:APOC3:APOA1:LPL
GO_bp	GO_REGULATION_OF_LIPOPROTEIN_LIPASE_ACTIVITY	23	6	7.73684e-07	0.00142164	ANGPTL3:APOA5:APOA4:APOC3:MIR590:LPL
GO_bp	GO_NEUTRAL_LIPID_CATABOLIC_PROCESS	39	7	1.40307e-06	0.00206252	DAGLA:APOA5:APOA4:APOC3:APOA1:LIPE:LPL

## Sheet: Supplementary Data 10
List of CETP variants significant at suggestive p-value (5X10-07) from both LDL-C and HDL-C GWAS. All the variants were highly significant to HDL-C and the White ancestry group contributes mostly for the association with positive effects. Three variants are genome significant (5X10-09) and two of them are suggestive significant with LDL-C association. The Black ancestry group contributed to stron…
CETP Variants	rsids	Trans-ancestry GWAS HDL-C association				Trans-ancestry GWAS LDL-C association				Ancestry groups	Ancestry-specific GWAS HDL-C association			Ancestry-specific GWAS LDL-C association
		Effect mg/dL	P-values	MAF	T-stat	Effect mg/dL	P-values	MAF	T-stat		Effect mg/dL	P-values	AF	Effect mg/dL	P-values	AF
chr16:56957451:C:T	rs183130	3.882	< 1x10-284	0.283	391	-1.568	2.88e-09	0.283	-22	White	3.908	2.92e-155	0.32	-1.494	4.19e-05	0.321
										Black	4.092	7.06e-89	0.257	-2.762	5.71e-07	0.257
										Hispanic	3.601	6.51e-78	0.287	-0.612	0.288	0.286
										Asian	1.629	2.01e-05	0.168	0.467	0.625	0.168
										Samoan	1.098	0.0982	0.137	-1.115	0.58	0.138
chr16:56955678:C:T	rs24616	3.886	< 1x10-284	0.283	391	-1.564	3.25e-09	0.283	-22	White	3.925	1.43e-156	0.32	-1.492	4.28e-05	0.321
										Black	4.072	1.23e-87	0.256	-2.771	5.52e-07	0.255
										Hispanic	3.597	1.72e-05	0.286	-0.611	0.289	0.286
										Asian	1.639	9.92e-78	0.169	0.502	0.599	0.169
										Samoan	1.098	0.0982	0.137	-1.115	0.58	0.138
chr16:56956804:C:A	rs247617	3.892	< 1x10-284	0.283	391	-1.567	2.95e-09	0.283	-22	White	3.92	3.55e-156	0.32	-1.502	3.82e-05	0.321
										Black	4.088	1.1e-88	0.257	-2.733	7.46e-07	0.257
										Hispanic	3.605	4.54e-78	0.287	-0.615	0.286	0.286
										Asian	1.681	1.09e-05	0.168	0.42	0.66	0.168
										Samoan	1.098	0.0982	0.137	-1.115	0.58	0.138
chr16:56959412:C:A	rs3764261	3.5	8.03e-283	0.303	369	-1.35	1.66e-07	0.303	-20	White	3.87	1.6e-152	0.32	-1.501	3.8e-05	0.321
										Black	2.972	5.7e-55	0.32	-1.839	0.00034	0.32
										Hispanic	3.294	5.3e-68	0.306	-0.577	0.307	0.306
										Asian	1.625	1.99e-05	0.169	0.535	0.574	0.169
										Samoan	1.098	0.0982	0.137	-1.115	0.58	0.138
chr16:56960616:C:T	rs17231506	3.477	1.54e-239	0.248	314	-1.412	4.06e-07	0.248	-18	White	3.906	8.86e-155	0.319	-1.503	3.85e-05	0.32
										Black	2.405	2.47e-21	0.146	-2.718	6.94e-05	0.147
										Hispanic	3.211	2.2e-57	0.257	-0.325	0.589	0.257
										Asian	1.579	3.12e-05	0.17	0.454	0.632	0.17
										Samoan	1.074	0.106	0.137	-1.216	0.546	0.138

[truncated: 10 more sheets: Supplementary Data 11, Supplementary Data 12, Supplementary Data 13, Supplementary Data 14, Supplementary Data 15, Supplementary Data 16, Supplementary Data 17, Supplementary Data 18, Supplementary Data 19, Supplementary Data 20]
